# Supplementary material for: A gene module identification algorithm and its applications to identify gene modules and key genes of hepatocellular carcinoma
Source: Sci Rep. 2021 Mar 9;11:5517. doi: 10.1038/s41598-021-84837-y (PMC7943822; doi:10.1038/s41598-021-84837-y)
Supplement: Supplementary file 2 — Supplementary Table S1. [file 41598_2021_84837_MOESM2_ESM.xlsx]

## Sheet: Sheet1
Title: A gene module identification algorithm and its applications to identify gene modules and key genes of hepatocellular carcinoma
Authors: Yan Zhang, Zhengkui Lin, Xiaofeng Lin, Xue Zhang, Qian Zhao*, Yeqing Sun*
It is just 5 examples of 64 samples.
Id	GeneName	TA	TB	TC	TD	TE
ENSG00000000003.14	TSPAN6	17.0007	11.9919	11.3107	25.6409	19.1733
ENSG00000000005.6	TNMD	0.036941	0	0	0	0
ENSG00000000419.12	DPM1	29.3178	15.8748	32.1824	30.7677	20.3737
ENSG00000000457.14	SCYL3	3.3984	3.46951	3.0388	2.88234	3.77786
ENSG00000000460.17	C1orf112	0.529722	1.59296	2.34496	0.922437	0.236504
ENSG00000000938.13	FGR	0.870592	19.1421	1.21073	1.73269	1.98304
ENSG00000000971.15	CFH	117.953	51.7025	182.72	124.431	82.7596
ENSG00000001036.13	FUCA2	35.8814	32.0064	37.1268	32.6341	18.0303
ENSG00000001084.12	GCLC	10.4623	8.2454	9.87505	6.6715	6.16473
ENSG00000001167.14	NFYA	5.86597	8.66923	7.72434	9.59638	4.2606
ENSG00000001460.18	STPG1	0.621421	0.248306	6.35839	0.688516	0.539156
ENSG00000001461.17	NIPAL3	0.673147	1.13209	1.61949	1.36004	1.61539
ENSG00000001497.16	LAS1L	10.0094	9.10017	8.10846	7.98361	4.48411
ENSG00000001561.7	ENPP4	2.38341	4.20179	8.698	4.13517	3.4457
ENSG00000001617.12	SEMA3F	4.2707	12.4073	10.2504	8.00233	6.99722
ENSG00000001626.15	CFTR	0.145898	0	0.0177674	0	1.28453
ENSG00000001629.10	ANKIB1	3.17305	3.64187	3.07783	5.32214	3.28029
ENSG00000001630.17	CYP51A1	0.278109	0.0798463	0.580148	1.32041	0.100023
ENSG00000001631.15	KRIT1	1.97745	2.16874	1.65894	2.12807	1.89653
ENSG00000002016.17	RAD52	2.06908	5.12782	1.98091	3.18467	2.63964
ENSG00000002079.14	MYH16	0.0259354	0.0223385	0.0175467	0.0111942	0
ENSG00000002330.13	BAD	45.3948	15.4664	19.0493	13.6409	26.2463
ENSG00000002549.12	LAP3	10.3143	4.87621	37.6736	36.2616	13.4602
ENSG00000002586.20	CD99	1.68356	2.30561	12.028	1.83117	1.30788
ENSG00000002586.20_PAR_Y	CD99_PAR_Y	0.347936	0.0435021	0.113902	0.130798	0
ENSG00000002587.10	HS3ST1	0.0660019	0.16107	0.186058	0.446307	0.269029
ENSG00000002726.20	AOC1	0.0142586	0.0184217	1.72194	0.0553885	0.0923069
ENSG00000002745.13	WNT16	0.200459	0	0.0169527	0	0.468623
ENSG00000002746.15	HECW1	0	0.0252761	0.0953	0	0.0168871
ENSG00000002822.15	MAD1L1	0.113122	0.0682034	0.27552	0.126947	0.0650957
ENSG00000002834.18	LASP1	21.0115	28.9519	28.2349	71.3418	40.2922
ENSG00000002919.14	SNX11	5.74583	5.60664	7.27346	9.35877	8.84249
ENSG00000002933.9	TMEM176A	369.835	255.176	136.814	289.9	164.867
ENSG00000003056.8	M6PR	4.22815	4.00855	5.4176	10.9497	4.75893
ENSG00000003096.14	KLHL13	0.523151	0.010088	1.03012	1.79968	0.202195
ENSG00000003137.8	CYP26B1	0.0108724	1.22207	0.375143	4.08266	2.55733
ENSG00000003147.19	ICA1	0.602978	4.21253	1.79044	5.17622	1.1807
ENSG00000003249.13	DBNDD1	7.09017	2.92599	30.8025	15.4142	0.663084
ENSG00000003393.15	ALS2	3.61479	1.97066	3.37154	4.66035	2.525
ENSG00000003400.14	CASP10	4.83677	3.21719	2.05371	2.32304	1.44017
ENSG00000003402.20	CFLAR	4.79782	6.2049	5.99145	9.07375	6.03508
ENSG00000003436.16	TFPI	10.5522	8.8702	25.7064	8.75743	15.5488
ENSG00000003509.16	NDUFAF7	3.70369	6.23214	3.21301	4.52502	7.83114
ENSG00000003756.16	RBM5	11.738	18.8885	3.79458	12.4343	7.47862
ENSG00000003987.14	MTMR7	2.41616	1.6574	0.119804	0.63183	0.237767
ENSG00000003989.17	SLC7A2	26.4658	5.94389	9.05776	13.3166	47.8531
ENSG00000004059.11	ARF5	56.2278	57.9381	50.9675	89.4807	53.7692
ENSG00000004139.14	SARM1	0.7905	0.444044	0.871983	1.15074	0.148334
ENSG00000004142.12	POLDIP2	117.647	56.4611	67.8095	59.9191	93.3352
ENSG00000004399.12	PLXND1	8.46037	22.4181	5.06855	17.9441	10.2944
ENSG00000004455.16	AK2	49.4884	32.6576	24.6764	11.2184	19.4971
ENSG00000004468.13	CD38	3.28406	0.678042	0.629432	1.16348	0.41182
ENSG00000004478.8	FKBP4	27.5634	23.0585	7.20204	39.123	23.1766
ENSG00000004487.16	KDM1A	9.64208	13.4285	6.64206	6.13873	5.32068
ENSG00000004534.15	RBM6	34.6691	43.1121	9.49138	23.5436	28.0328
ENSG00000004660.14	CAMKK1	0.205643	0.37955	0.186333	0.874916	0.427914
ENSG00000004700.16	RECQL	0.476137	1.43536	1.20068	3.79259	2.58423
ENSG00000004766.17	VPS50	1.42601	1.72445	1.53399	2.21577	1.16934
ENSG00000004776.13	HSPB6	1.51809	1.63444	0.770305	1.84286	47.1598
ENSG00000004777.18	ARHGAP33	5.36956	11.0622	7.86873	5.0871	2.75138
ENSG00000004779.10	NDUFAB1	24.5503	24.8922	39.4627	24.0813	32.9875
ENSG00000004799.8	PDK4	5.71167	5.78252	11.678	5.46916	4.94568
ENSG00000004809.14	SLC22A16	0	0.0360606	0.0141627	0.0180706	0.180692
ENSG00000004838.14	ZMYND10	1.1324	0.146302	0.0957659	0.219944	0.244362
ENSG00000004846.16	ABCB5	0	5.05294	0	0.0228806	0
ENSG00000004848.8	ARX	0	0	0	0.0226724	0
ENSG00000004864.13	SLC25A13	21.4278	22.1966	44.3712	15.0909	14.7472
ENSG00000004866.20	ST7	4.6017	3.38534	4.31704	2.95309	4.31061
ENSG00000004897.12	CDC27	4.85003	6.10092	4.72735	4.59368	6.77617
ENSG00000004939.15	SLC4A1	0	0	0.0107968	0	0
ENSG00000004948.14	CALCR	0.0257984	0	0.418896	0	0
ENSG00000004961.15	HCCS	9.16893	6.19358	5.40819	8.37701	5.97593
ENSG00000004975.12	DVL2	10.4418	10.3926	4.30522	5.86469	5.15221
ENSG00000005001.10	PRSS22	0	0.531879	0	2.69496	1.28321
ENSG00000005007.12	UPF1	13.3206	24.5736	16.8188	19.2595	17.1292
ENSG00000005020.13	SKAP2	3.7428	2.03673	5.02657	7.7832	4.3456
ENSG00000005022.6	SLC25A5	120.375	64.6911	130.452	122.589	119.855
ENSG00000005059.16	MCUB	0.475463	0.614283	0.420255	0.992994	1.88654
ENSG00000005073.5	HOXA11	0	0	0	0	1.53005
ENSG00000005075.15	POLR2J	77.6627	87.0287	54.3943	61.1709	37.0783
ENSG00000005100.13	DHX33	2.59014	5.2447	2.39916	3.20751	7.39824
ENSG00000005102.13	MEOX1	0	0	0.144852	0.237628	2.02408
ENSG00000005108.16	THSD7A	0.494274	0.0451525	0.0608005	0.562436	0.420178
ENSG00000005156.11	LIG3	1.08467	2.19747	2.12014	1.98925	0.938078
ENSG00000005175.10	RPAP3	3.58743	2.81778	2.9063	2.86367	3.07897
ENSG00000005187.12	ACSM3	2.47576	0.253262	8.12689	0.376042	1.67639
ENSG00000005189.19	REXO5	4.61222	2.60271	1.43916	0.892392	1.1726
ENSG00000005194.15	CIAPIN1	8.41324	5.43482	8.8815	6.44871	7.37335
ENSG00000005206.17	SPPL2B	18.5204	12.638	13.1118	16.6061	12.1483
ENSG00000005238.19	FAM214B	3.75183	2.63796	2.79733	2.48963	5.78297
ENSG00000005243.10	COPZ2	37.8401	5.05871	23.3374	4.19979	4.53996
ENSG00000005249.13	PRKAR2B	0	0.181813	0.051932	0.132524	0.772993
ENSG00000005302.18	MSL3	2.04608	2.08884	1.59551	2.87317	2.50239
ENSG00000005339.14	CREBBP	3.1676	4.82907	6.08269	2.81186	3.61518
ENSG00000005379.17	TSPOAP1	3.447	1.88033	4.12487	5.64121	0.413243
ENSG00000005381.7	MPO	0	0	0	0	0
ENSG00000005421.8	PON1	129.67	4.3779	40.8359	21.9634	22.0613
ENSG00000005436.13	GCFC2	4.62938	3.33854	2.61227	4.71541	4.49973
ENSG00000005448.16	WDR54	0.762586	1.37933	0.561075	1.80208	2.59182
ENSG00000005469.11	CROT	8.12562	4.95191	3.02284	10.6208	5.78968
ENSG00000005471.17	ABCB4	27.1742	3.54638	21.2898	0.109644	3.54794
ENSG00000005483.20	KMT2E	4.58952	3.95301	3.50668	5.62918	5.00927
ENSG00000005486.17	RHBDD2	53.0876	30.7126	26.6481	36.7189	65.6733
ENSG00000005513.10	SOX8	0	0	0.0247577	0.426454	0.526445
ENSG00000005700.15	IBTK	7.65437	8.25716	9.40525	6.98812	12.9549
ENSG00000005801.18	ZNF195	2.5747	3.07378	1.51197	3.3218	3.05429
ENSG00000005810.18	MYCBP2	0.883339	0.436229	1.14564	1.31603	1.58235
ENSG00000005812.11	FBXL3	2.79714	0.915897	3.1045	3.53209	2.69375
ENSG00000005844.17	ITGAL	1.90399	4.22318	7.73746	6.4253	9.27177
ENSG00000005882.11	PDK2	3.442	3.53443	6.05731	3.94165	1.58856
ENSG00000005884.18	ITGA3	0.439448	1.66014	0.383869	2.29049	2.2447
ENSG00000005889.15	ZFX	2.58838	3.73386	2.69412	3.82814	5.5074
ENSG00000005893.15	LAMP2	29.9759	14.8894	55.5539	31.187	9.85827
ENSG00000005961.18	ITGA2B	0.0687577	0.0380712	0.0697775	0.0508751	0.127178
ENSG00000005981.13	ASB4	0.0828646	0.581174	1.20134	0	0
ENSG00000006007.12	GDE1	6.35917	5.50397	7.46184	3.95628	13.1061
ENSG00000006015.17	REX1BD	12.7333	45.5067	23.8903	21.1806	25.2429
ENSG00000006016.11	CRLF1	0.110263	0.261169	0.298395	0.428323	3.80701
ENSG00000006025.12	AC003665.1	2.83742	4.19108	0.41256	1.85851	1.25323
ENSG00000006042.12	TMEM98	4.28883	0.149391	21.2288	21.8734	3.37988
ENSG00000006047.13	YBX2	4.2386	1.29298	12.1875	1.5398	8.13029
ENSG00000006059.3	KRT33A	0	0	0	0	0
ENSG00000006062.16	MAP3K14	2.98831	1.27881	4.20933	4.28445	1.54602
ENSG00000006071.13	ABCC8	0.0043315	0.0111923	0.136268	0.050478	0
ENSG00000006116.3	CACNG3	0	0	0	0	0
ENSG00000006118.14	TMEM132A	7.04901	7.46007	0.388119	3.23345	1.37548
ENSG00000006125.18	AP2B1	6.45018	9.26143	11.0069	11.04	13.7175
ENSG00000006128.12	TAC1	0	0	0	0.0412394	0
ENSG00000006194.10	ZNF263	3.73831	4.15867	5.53941	4.10181	3.89568
ENSG00000006210.7	CX3CL1	2.60731	0.921924	19.831	4.845	2.94151
ENSG00000006282.21	SPATA20	17.2453	17.4758	23.8877	17.4487	25.4854
ENSG00000006283.18	CACNA1G	0	0.00700103	0	0	0.771774
ENSG00000006327.13	TNFRSF12A	80.9907	34.0786	9.10249	97.2304	24.5126
ENSG00000006377.11	DLX6	0	0	0	0.245928	0.17077
ENSG00000006432.15	MAP3K9	1.14456	1.11473	2.14437	0.82652	1.25393
ENSG00000006451.8	RALA	15.646	7.69594	7.4211	10.2382	8.25169
ENSG00000006453.14	BAIAP2L1	30.0956	22.1518	9.15913	56.4405	25.919
ENSG00000006459.11	KDM7A	2.05239	3.23002	0.885054	2.18325	3.1617
ENSG00000006468.14	ETV1	0.816597	0.446917	1.81855	0.22763	1.4807
ENSG00000006530.17	AGK	0.399357	0.411459	0.39502	0.451653	0.229081
ENSG00000006534.16	ALDH3B1	2.049	3.59345	4.18384	7.03249	1.98883
ENSG00000006555.11	TTC22	2.18599	3.43519	1.97393	3.24646	1.54031
ENSG00000006576.16	PHTF2	1.70272	2.43614	1.06238	1.44535	2.08213
ENSG00000006606.8	CCL26	0	13.8694	0	0.300008	0
ENSG00000006607.14	FARP2	1.29758	1.52447	2.14465	2.63818	1.04798
ENSG00000006611.16	USH1C	0	1.68067	0.598018	7.09762	0.359891
ENSG00000006625.18	GGCT	28.015	25.809	8.50484	20.2416	23.9898
ENSG00000006634.8	DBF4	2.61055	3.08146	0.903159	1.95135	2.22774
ENSG00000006638.11	TBXA2R	0.214742	0.680988	0.812272	0.910014	1.60082
ENSG00000006652.14	IFRD1	12.0493	14.812	3.73735	8.11799	6.4491
ENSG00000006659.13	LGALS14	0	0	0	0.0780995	0.260311
ENSG00000006695.11	COX10	4.14265	3.39785	2.19799	2.64868	9.90396
ENSG00000006704.10	GTF2IRD1	5.38704	5.1386	5.50951	4.12877	1.46668
ENSG00000006712.15	PAF1	27.7981	32.2808	24.6962	13.7983	16.3073
ENSG00000006715.16	VPS41	3.80521	3.853	3.56185	5.63759	6.648
ENSG00000006740.17	ARHGAP44	0.257358	2.87914	0.59358	0.189342	0.921392
ENSG00000006744.19	ELAC2	5.38863	8.67225	4.78103	8.51014	11.4098
ENSG00000006747.15	SCIN	0.0375193	0.145421	0.00951893	0.024291	0.0404819
ENSG00000006756.16	ARSD	6.74383	4.17092	11.7897	10.1592	8.92586
ENSG00000006757.12	PNPLA4	7.92857	1.59021	7.34861	4.38804	4.07034
ENSG00000006788.14	MYH13	0	0	0	0	0
ENSG00000006831.10	ADIPOR2	17.2523	11.6461	7.65807	20.8258	29.9448
ENSG00000006837.12	CDKL3	1.21205	0.693483	0.105431	0.695033	0.373644
ENSG00000007001.12	UPP2	0.534738	0.0714688	0.392967	0.119381	3.3424
ENSG00000007038.11	PRSS21	0	0.0716262	0.0281309	0	0
ENSG00000007047.15	MARK4	6.98764	19.9924	6.99983	5.73853	14.5308
ENSG00000007062.11	PROM1	0.0146691	0.00947598	0	0.721784	0.427338
ENSG00000007080.11	CCDC124	67.5898	68.7056	53.5346	35.8323	42.644
ENSG00000007129.18	CEACAM21	0.137898	0.53448	0.475807	0.285693	0.654662
ENSG00000007168.13	PAFAH1B1	3.67524	4.18261	5.33206	7.06964	9.01887
ENSG00000007171.17	NOS2	0.0499198	0.0161237	3.96416	0.177757	0.188515
ENSG00000007174.18	DNAH9	0	0	0	0.125026	0.00694531
ENSG00000007202.15	KIAA0100	6.11279	9.65253	5.07064	12.1366	11.241
ENSG00000007216.14	SLC13A2	0	0	1.52656	1.02861	0.765924
ENSG00000007237.18	GAS7	0.172752	0.292937	0.257493	0.817864	1.63094
ENSG00000007255.10	TRAPPC6A	34.7136	26.5771	58.2989	48.5057	29.888
ENSG00000007264.15	MATK	1.13319	1.58321	0.45465	1.31376	1.84822
ENSG00000007306.15	CEACAM7	0	0	0	0	0
ENSG00000007312.12	CD79B	0.550492	1.2531	0.771477	1.32379	1.13135
ENSG00000007314.12	SCN4A	0.205055	0.145281	0.255086	0.0513904	0.399672
ENSG00000007341.19	ST7L	2.004	1.39881	1.56282	0.983968	1.39312
ENSG00000007350.17	TKTL1	0.0309273	0	0	0	0
ENSG00000007372.22	PAX6	0.0130994	1.21853	0.00531747	0	0.0169605
ENSG00000007376.8	RPUSD1	13.961	12.822	6.85425	7.90415	5.65144
ENSG00000007384.15	RHBDF1	3.55066	9.53308	0.833269	18.2898	4.86062
ENSG00000007392.16	LUC7L	13.4282	31.0704	7.01525	9.80836	13.1073
ENSG00000007402.11	CACNA2D2	0.0603724	0.144856	0.367607	1.44063	0.316392
ENSG00000007516.13	BAIAP3	1.75658	7.34703	4.88873	11.43	2.39303
ENSG00000007520.4	TSR3	34.7427	36.0373	49.7545	28.0657	23.8238
ENSG00000007541.16	PIGQ	5.07032	3.30654	5.48155	4.15358	5.31437
ENSG00000007545.15	CRAMP1	2.31176	6.03232	1.99579	2.55492	0.969614
ENSG00000007866.21	TEAD3	18.5088	39.6929	10.907	14.2408	11.6156
ENSG00000007908.16	SELE	0.0356683	1.47463	0.289578	0	0.384847
ENSG00000007923.16	DNAJC11	5.61017	9.86748	5.3668	4.61142	2.75459
ENSG00000007933.13	FMO3	30.1718	34.3926	376.185	1.9298	19.5017
ENSG00000007944.15	MYLIP	3.63854	4.03588	0.918624	7.17051	2.02995
ENSG00000007952.18	NOX1	0.621794	0.193909	0.304628	0.222106	0.416416
ENSG00000007968.7	E2F2	0.788624	0.980186	0.31405	0.374854	0.818583
ENSG00000008018.9	PSMB1	61.2084	89.9047	74.6342	74.9608	34.4127
ENSG00000008056.14	SYN1	0.0292124	0.188707	0.0148228	0.113477	1.95418
ENSG00000008083.14	JARID2	2.26168	5.57328	1.33814	2.11444	3.41072
ENSG00000008086.11	CDKL5	0.213948	0.14027	0.748583	0.43829	0.413448
ENSG00000008118.10	CAMK1G	0.049151	0	0	0.127287	0.0353547
ENSG00000008128.23	CDK11A	1.24383	2.77068	0.718194	0.999673	0.347081
ENSG00000008130.15	NADK	18.8145	29.8219	22.2526	22.0552	35.0447
ENSG00000008196.13	TFAP2B	0	0	0	0	0
ENSG00000008197.4	TFAP2D	0	0	0	0	0
ENSG00000008226.19	DLEC1	0.209258	0.0760374	0.291998	0.296362	0.239893
ENSG00000008256.16	CYTH3	1.96207	0.909664	2.1055	3.03899	2.65384
ENSG00000008277.14	ADAM22	0.00893924	0.0115492	0.0362873	0.0694502	0.0868059
ENSG00000008282.8	SYPL1	13.0867	7.93881	31.5741	28.276	23.037
ENSG00000008283.16	CYB561	5.36395	5.09445	9.4765	14.1844	12.9524
ENSG00000008294.21	SPAG9	2.70209	3.89134	6.07162	3.77023	4.04132
ENSG00000008300.17	CELSR3	2.88962	0.244139	0.29964	0.785032	0.509721
ENSG00000008311.15	AASS	3.1828	1.42707	54.7772	0.879345	18.2388
ENSG00000008323.15	PLEKHG6	3.99337	4.41518	0.844291	7.02704	1.79529
ENSG00000008324.11	SS18L2	17.2648	18.5066	10.0606	15.7195	14.5036
ENSG00000008382.15	MPND	10.0322	8.59497	26.195	11.9565	10.3936
ENSG00000008394.13	MGST1	59.5883	68.0208	31.2325	29.0624	39.1042
ENSG00000008405.12	CRY1	7.09211	4.33096	2.75395	3.76484	3.49389
ENSG00000008438.5	PGLYRP1	0.154025	0	0.312619	0.19944	0.830936
ENSG00000008441.16	NFIX	5.61515	5.15311	58.0379	5.13102	10.6608
ENSG00000008513.16	ST3GAL1	11.771	16.3378	44.9382	3.20628	39.7563
ENSG00000008516.17	MMP25	0.680598	0.398178	0.417022	1.33023	0.498796
ENSG00000008517.16	IL32	463.623	185.452	36.0556	311.603	190.075
ENSG00000008710.19	PKD1	4.4133	6.19981	6.37178	2.38108	1.41584
ENSG00000008735.14	MAPK8IP2	0.875335	0.0972821	29.6774	3.41249	1.97015
ENSG00000008838.20	MED24	14.2382	12.8706	15.1011	13.8324	5.81373
ENSG00000008853.16	RHOBTB2	3.33115	2.80493	0.689567	1.42706	1.25171
ENSG00000008869.12	HEATR5B	1.99223	2.00952	2.2703	4.24228	4.05627
ENSG00000008952.17	SEC62	23.6311	22.6137	21.7272	26.7785	27.5451
ENSG00000008988.9	RPS20	701.867	365.246	76.8993	648.305	302.343
ENSG00000009307.16	CSDE1	33.6416	39.8429	55.4868	45.7972	52.1714
ENSG00000009335.18	UBE3C	7.27196	8.70713	7.25971	9.63067	7.72486
ENSG00000009413.15	REV3L	0.675801	0.78807	1.53642	0.920524	1.62878
ENSG00000009694.13	TENM1	0.00845609	0.02185	2.59162	1.60957	0.948875
ENSG00000009709.12	PAX7	0	0	0	0	0.0363542
ENSG00000009724.16	MASP2	75.9449	132.918	71.5392	0.88024	7.88832
ENSG00000009765.14	IYD	0.773514	0.0747818	4.11184	7.30412	0.24981
ENSG00000009780.15	FAM76A	3.09524	3.28298	3.55265	2.71277	2.33338
ENSG00000009790.15	TRAF3IP3	0.175887	0.145434	0.264173	1.2845	0.37955
ENSG00000009830.11	POMT2	1.77609	2.92111	5.18614	1.53789	3.13902
ENSG00000009844.16	VTA1	3.41813	3.62025	5.23755	6.1283	3.46919
ENSG00000009950.16	MLXIPL	243.997	354.753	381.106	87.7428	119.127
ENSG00000009954.11	BAZ1B	9.08233	7.63314	8.37841	10.1603	12.566
ENSG00000010017.13	RANBP9	8.69565	9.65739	3.07409	8.83987	7.60988
ENSG00000010030.14	ETV7	2.09004	1.60236	2.70375	3.47954	1.98249
ENSG00000010072.16	SPRTN	1.11709	1.61023	2.07993	2.45062	1.23518
ENSG00000010165.20	EEF1AKNMT	3.52967	8.29299	14.1692	10.7257	6.57253
ENSG00000010219.13	DYRK4	0.912097	0.778943	0.690297	2.68235	2.43528
ENSG00000010244.18	ZNF207	7.49312	6.99817	6.14002	10.2198	5.35023
ENSG00000010256.11	UQCRC1	147.544	149.837	38.7197	52.7751	62.8698
ENSG00000010270.13	STARD3NL	0.664632	2.81907	3.86877	4.74143	4.54622
ENSG00000010278.14	CD9	4.12373	9.01486	14.6272	27.0372	2.85323
ENSG00000010282.14	HHATL	0.0565806	0	0	0	0.406989
ENSG00000010292.13	NCAPD2	4.01984	7.08799	2.65122	7.04928	4.6555
ENSG00000010295.19	IFFO1	8.98094	18.1425	7.42318	8.18238	6.73897
ENSG00000010310.9	GIPR	0.258157	2.22354	0.0873286	0.905331	4.80484
ENSG00000010318.21	PHF7	3.90621	2.49194	1.2501	2.49751	1.53896
ENSG00000010319.6	SEMA3G	0.391717	1.18087	0.629418	7.74916	0.657453
ENSG00000010322.16	NISCH	20.7281	28.7468	7.48609	16.9999	13.6202
ENSG00000010327.10	STAB1	16.8034	27.9502	5.98907	13.863	15.6688
ENSG00000010361.13	FUZ	3.14211	1.81484	8.75958	2.99161	5.58389
ENSG00000010379.16	SLC6A13	8.82833	1.09577	1.79968	1.03166	2.93943
ENSG00000010404.18	IDS	0.222934	0.151591	0.422712	0.410211	0.696291
ENSG00000010438.16	PRSS3	49.8719	5.37647	15.3963	14.341	15.6268
ENSG00000010539.11	ZNF200	0.596298	1.06165	1.66045	1.08285	1.03569
ENSG00000010610.10	CD4	2.56053	3.10716	7.75908	7.93245	14.9754
ENSG00000010626.15	LRRC23	0.464498	0.184651	0.126912	1.31858	1.23366
ENSG00000010671.15	BTK	0.452884	0.631305	0.520075	0.787038	1.05444
ENSG00000010704.18	HFE	6.53338	6.60378	5.16772	4.0806	5.14182
ENSG00000010803.16	SCMH1	9.08544	6.71653	8.18743	6.46165	10.0542
ENSG00000010810.17	FYN	1.39053	1.01708	4.22599	3.67728	2.93715
ENSG00000010818.10	HIVEP2	1.23839	1.82474	1.69298	2.67035	2.07604
ENSG00000010932.17	FMO1	0.454122	0.254241	0.168981	0.274411	0.130661
ENSG00000011007.12	ELOA	6.8371	8.92479	8.91947	5.46114	9.05753
ENSG00000011009.11	LYPLA2	45.6757	48.0319	51.5552	39.6153	63.3422
ENSG00000011021.23	CLCN6	7.77211	12.4892	3.65596	2.79021	4.76516
ENSG00000011028.14	AC080038.1	0.438449	1.17568	0.822741	5.24881	4.57003
ENSG00000011052.21	NME1-NME2	0.0439362	0	0	0	0
ENSG00000011083.9	SLC6A7	0.0382452	0	0.0258749	0.132059	0.0275101
ENSG00000011105.14	TSPAN9	7.20944	7.95752	11.4994	5.87923	10.3603
ENSG00000011114.15	BTBD7	0.20688	0.149181	0.346659	0.355096	0.622927
ENSG00000011132.12	APBA3	5.02767	4.12898	7.20839	5.52602	4.58363
ENSG00000011143.16	MKS1	3.63677	2.31475	3.25651	2.51037	4.47214
ENSG00000011198.9	ABHD5	2.96857	2.28625	1.2974	2.02014	2.6029
ENSG00000011201.12	ANOS1	0.00769908	0.0198939	0.0156265	0.149538	0.016614
ENSG00000011243.18	AKAP8L	9.69403	15.6728	7.75694	10.2588	9.56759
ENSG00000011258.16	MBTD1	1.81395	2.95153	3.38903	3.81313	2.50585
ENSG00000011260.14	UTP18	8.51258	8.28758	10.2765	11.7017	5.31061
ENSG00000011275.18	RNF216	18.0485	18.1034	3.99442	13.2048	6.30076
ENSG00000011295.16	TTC19	3.13423	2.92064	2.90652	7.33541	8.08503
ENSG00000011304.20	PTBP1	32.0115	39.925	38.2905	61.3189	44.8043
ENSG00000011332.19	DPF1	0.0113593	0.0293518	0.0115278	0.0588349	0.0980504
ENSG00000011347.9	SYT7	55.569	5.98772	0.102246	0.865772	13.1437
ENSG00000011376.11	LARS2	1.73699	1.31709	0.808113	1.13874	1.6145
ENSG00000011405.13	PIK3C2A	3.7203	3.40588	3.16226	4.03483	4.42314
ENSG00000011422.12	PLAUR	0.685078	2.43402	0.782144	3.7384	1.37275
ENSG00000011426.11	ANLN	2.19118	2.90141	1.26408	2.35457	1.25567
ENSG00000011451.19	WIZ	6.96405	9.16939	6.13253	5.74817	7.69954
ENSG00000011454.17	RABGAP1	3.08047	3.52568	2.07403	3.68787	3.523
ENSG00000011465.17	DCN	0.0130359	0.005614	2.16519	2.16059	8.19535
ENSG00000011478.12	QPCTL	14.6352	22.4735	10.3766	6.22113	24.7762
ENSG00000011485.14	PPP5C	4.05519	3.44288	7.23514	5.89099	5.26714
ENSG00000011523.14	CEP68	1.20141	1.42147	2.02135	1.47377	0.709538
ENSG00000011566.15	MAP4K3	1.96275	4.24574	5.6832	5.09462	5.32348
ENSG00000011590.14	ZBTB32	0.418044	0.308628	0.262627	0.567084	0.386617
ENSG00000011600.11	TYROBP	41.059	49.7849	47.5246	74.5718	76.9269
ENSG00000011638.10	TMEM159	0.447624	0.165233	0.216316	1.54562	2.25386
ENSG00000011677.13	GABRA3	0	0.0678982	1.24001	0	0
ENSG00000012048.22	BRCA1	1.08979	0.847816	2.06327	1.34285	0.910333
ENSG00000012061.15	ERCC1	5.78887	8.88135	8.35561	6.3562	8.98913
ENSG00000012124.17	CD22	0.0707541	0.319942	0.0538526	0.641315	0.343534
ENSG00000012171.19	SEMA3B	3.04386	3.26086	4.26897	4.83491	2.28467
ENSG00000012174.12	MBTPS2	1.23131	1.07891	2.35686	2.00479	1.7363
ENSG00000012211.13	PRICKLE3	3.59423	4.64363	2.22484	2.41391	2.51026
ENSG00000012223.12	LTF	0.1669	0.0829343	0.0521154	0.0664958	0.193931
ENSG00000012232.8	EXTL3	3.7491	1.8437	2.79179	3.3592	4.4679
ENSG00000012504.15	NR1H4	64.2937	18.446	37.5042	15.7044	20.3992
ENSG00000012660.14	ELOVL5	18.9328	19.4355	18.6912	20.4418	20.0575
ENSG00000012779.11	ALOX5	0.394684	3.51278	0.682398	2.46066	1.00942
ENSG00000012817.15	KDM5D	0.662619	18.2904	12.8174	2.25317	0.223807
ENSG00000012822.16	CALCOCO1	14.4493	12.6274	14.7569	9.60878	4.86616
ENSG00000012963.15	UBR7	1.89571	1.02384	1.46652	0.583487	0.234717
ENSG00000012983.11	MAP4K5	2.78349	1.17407	2.80299	2.90932	3.24261
ENSG00000013016.16	EHD3	0.146906	0.671594	1.08947	0.980379	1.68261
ENSG00000013275.7	PSMC4	59.139	91.0141	47.6838	29.6072	31.547
ENSG00000013288.8	MAN2B2	7.86805	3.97427	5.56569	10.918	4.62814
ENSG00000013293.6	SLC7A14	0.0259741	0.295308	0.142341	0	0
ENSG00000013297.11	CLDN11	0.131491	2.13296	24.2121	0.756719	0.977352
ENSG00000013306.16	SLC25A39	95.1634	126.424	52.7128	77.8303	73.0456
ENSG00000013364.19	MVP	70.9507	51.9185	19.5798	28.7995	16.784
ENSG00000013374.16	NUB1	11.4874	8.65746	8.20135	17.3667	19.8094
ENSG00000013375.16	PGM3	3.17904	6.71662	4.12153	10.8103	6.73425
ENSG00000013392.8	RWDD2A	2.28573	2.54191	2.62794	4.30842	4.52661
ENSG00000013441.16	CLK1	20.9662	28.2868	18.5266	26.9434	26.1266
ENSG00000013503.10	POLR3B	2.8589	3.48676	2.37906	2.1915	3.50415
ENSG00000013523.9	ANGEL1	3.92742	4.06368	3.2265	3.9847	5.8335
ENSG00000013561.18	RNF14	9.58667	3.50245	4.12672	9.79481	14.1532
ENSG00000013563.14	DNASE1L1	2.13771	1.79009	2.39707	2.51173	1.22444
ENSG00000013573.17	DDX11	3.42125	11.787	2.50644	3.8056	2.34843
ENSG00000013583.10	HEBP1	18.4666	10.8091	10.831	24.0145	5.04554
ENSG00000013588.8	GPRC5A	0.0193809	0.016693	0.0131122	0.0669212	0.209112
ENSG00000013619.14	MAMLD1	1.05243	0.390175	0.547949	1.09019	1.36263
ENSG00000013725.14	CD6	0.439274	0.260117	0.241469	2.99803	1.24414
ENSG00000013810.19	TACC3	7.15963	6.24398	2.2128	8.66814	12.8678
ENSG00000014123.10	UFL1	6.35463	9.97924	8.44815	10.5304	13.9202
ENSG00000014138.9	POLA2	4.15204	3.51716	1.1826	1.68643	2.7471
ENSG00000014164.7	ZC3H3	26.2587	20.6165	18.3652	15.3499	24.7274
ENSG00000014216.15	CAPN1	12.034	19.558	24.3005	32.6696	17.2916
ENSG00000014257.16	ACPP	0	0.0329179	0.0517136	0.0329915	0.137454
ENSG00000014641.18	MDH1	30.0488	15.7971	23.8966	13.8657	22.919
ENSG00000014824.14	SLC30A9	4.1581	2.80838	3.22055	7.95362	3.39955
ENSG00000014914.21	MTMR11	0.703624	2.03383	16.5686	30.5293	6.40802
ENSG00000014919.12	COX15	9.67272	6.25685	3.0601	6.13562	9.8872
ENSG00000015133.19	CCDC88C	1.22863	0.527228	0.26273	1.92613	1.21202
ENSG00000015153.14	YAF2	2.21339	1.16335	1.63361	1.30925	1.95395
ENSG00000015171.19	ZMYND11	8.61082	5.54251	11.9124	9.72441	7.59243
ENSG00000015285.10	WAS	4.3968	5.82845	7.52964	11.0603	7.01713
ENSG00000015413.9	DPEP1	0	0.720659	0	0.438521	0.3869
ENSG00000015475.18	BID	10.4488	12.4062	9.5334	23.4546	13.2586
ENSG00000015479.18	MATR3	0.198436	0.24472	0.0961129	0.367901	0.194641
ENSG00000015520.14	NPC1L1	2.91727	25.8466	0.347678	1.26363	24.2176
ENSG00000015532.9	XYLT2	9.49602	8.03313	5.15718	11.7928	5.48308
ENSG00000015568.13	RGPD5	0.130691	0.273137	0.156034	0.174203	0.124421
ENSG00000015592.16	STMN4	0	0	0	0	0
ENSG00000015676.18	NUDCD3	7.80974	6.80732	7.02506	9.69857	13.1659
ENSG00000016082.15	ISL1	0	0	0	0	0
ENSG00000016391.11	CHDH	11.8124	21.4129	7.88754	18.9221	15.9862
ENSG00000016402.13	IL20RA	0	0	0	0	0.199003
ENSG00000016490.15	CLCA1	0	0	0	0	0
ENSG00000016602.9	CLCA4	0	0	0	0	0
ENSG00000016864.18	GLT8D1	15.8977	13.0163	14.3051	16.0128	14.4937
ENSG00000017260.19	ATP2C1	5.53364	5.12668	6.4652	6.72675	3.87468
ENSG00000017427.16	IGF1	0.577338	0.780596	2.20735	0.0434634	0.536006
ENSG00000017483.15	SLC38A5	0.217122	0.385709	0.0963999	1.95043	0.468534
ENSG00000017797.13	RALBP1	4.21091	3.1626	4.86517	13.9869	5.15067
ENSG00000018189.13	RUFY3	5.8844	7.15305	2.65342	19.9007	6.26772
ENSG00000018236.15	CNTN1	0	0.00940262	0	0	0
ENSG00000018280.17	SLC11A1	1.0181	5.98404	0.446444	0.471981	0.298355
ENSG00000018408.14	WWTR1	1.31565	5.30029	8.20828	1.43503	2.83907
ENSG00000018510.15	AGPS	3.47296	3.51465	4.39463	5.69512	6.1233
ENSG00000018607.6	ZNF806	0	0	0	0	0
ENSG00000018610.14	CXorf56	3.952	4.7236	6.56282	5.74667	3.7852
ENSG00000018625.14	ATP1A2	0.00865749	0.123037	1.20367	0.134523	0.242869
ENSG00000018699.13	TTC27	2.54967	4.29664	4.58033	5.55711	2.35799
ENSG00000018869.16	ZNF582	0.0325522	0.483648	0.561594	1.55956	0.421471
ENSG00000019102.12	VSIG2	0.640582	1.55786	0.994245	0.634295	2.76466
ENSG00000019144.19	PHLDB1	0.705572	0.532023	1.04475	1.08918	1.28958
ENSG00000019169.10	MARCO	0.052453	0.101651	0.186308	0.0339595	1.41487
ENSG00000019186.10	CYP24A1	0	0	0	0	0
ENSG00000019485.13	PRDM11	0.852685	0.530607	0.654952	0.916711	0.928455
ENSG00000019505.8	SYT13	0	0.0388123	0	8.33738	0.216089
ENSG00000019549.12	SNAI2	2.98459	0.953632	1.20503	0.851877	2.97787
ENSG00000019582.15	CD74	282.605	89.4703	199.027	245.955	91.1008
ENSG00000019991.17	HGF	0.0279471	0.0288855	0.260927	0.217125	2.17108
ENSG00000019995.6	ZRANB1	1.61946	1.41053	1.45882	1.33122	1.21725
ENSG00000020129.16	NCDN	4.44671	7.75075	2.93717	4.93941	8.18383
ENSG00000020181.17	ADGRA2	0.177605	0.339203	0.540719	2.36973	2.78279
ENSG00000020219.9	CCT8L1P	0.0325716	0	0.0661094	0	0
ENSG00000020256.20	ZFP64	1.46952	1.44209	2.7626	2.41232	0.831768
ENSG00000020426.11	MNAT1	2.57365	0.817642	2.41201	2.03957	2.79205
ENSG00000020577.13	SAMD4A	0.694442	0.67145	3.78742	2.2335	1.89494
ENSG00000020633.18	RUNX3	0.229045	0.358218	0.562756	3.16873	2.00306
ENSG00000020922.12	MRE11	2.88615	4.70912	2.25969	5.40831	1.56085
ENSG00000021300.14	PLEKHB1	0.0442123	0.299885	0.123387	3.67823	0.310072
ENSG00000021355.13	SERPINB1	22.4577	15.0275	6.81	32.8564	20.0413
ENSG00000021461.16	CYP3A43	5.2726	0.934985	0.419671	0.37483	1.07086
ENSG00000021488.13	SLC7A9	2.77032	5.4772	19.19	8.45158	3.62311
ENSG00000021574.12	SPAST	1.17783	1.26934	1.41103	2.02357	2.34329
ENSG00000021645.18	NRXN3	0.00701962	0.290212	0.0142475	0.0818046	0.181774
ENSG00000021762.20	OSBPL5	0.138629	0.405341	0.525717	3.42948	1.02341
ENSG00000021776.11	AQR	0.864701	0.786737	1.61498	2.40228	1.46298
ENSG00000021826.15	CPS1	47.8301	1.67367	11.7805	1.88053	166.155
ENSG00000021852.13	C8B	48.0186	26.4553	197.354	34.8616	67.8314
ENSG00000022267.17	FHL1	6.57271	0.578456	1.96289	1.1479	3.88401
ENSG00000022277.12	RTF2	22.8272	16.3498	17.4049	14.944	11.6994
ENSG00000022355.17	GABRA1	0	0.0106702	0	0	0
ENSG00000022556.16	NLRP2	0.00863692	0	0.00876502	0.123019	0.260929
ENSG00000022567.9	SLC45A4	0.221697	1.9968	0.31498	14.4189	3.03446
ENSG00000022840.16	RNF10	54.5434	33.8969	25.7817	19.3617	30.4123
ENSG00000022976.15	ZNF839	2.44825	1.00815	1.52439	1.91977	0.357823
ENSG00000023041.11	ZDHHC6	10.5616	13.2318	7.32269	8.2507	8.97836
ENSG00000023171.18	GRAMD1B	0.0985126	1.13133	5.59112	0.236222	0.944812
ENSG00000023191.17	RNH1	22.5228	20.0615	24.8378	20.8627	11.6799
ENSG00000023228.14	NDUFS1	7.61395	7.32566	6.9951	6.19956	10.5444
ENSG00000023287.13	RB1CC1	6.48884	6.88436	2.99454	12.1859	8.46946
ENSG00000023318.8	ERP44	19.4148	17.3181	15.9165	19.9706	11.0123
ENSG00000023330.15	ALAS1	38.3351	38.5278	162.313	42.3166	19.9967
ENSG00000023445.14	BIRC3	3.57552	0.89016	1.50147	118.975	14.1011
ENSG00000023516.9	AKAP11	1.51229	4.60393	3.12524	5.62537	4.35516
ENSG00000023572.9	GLRX2	5.39981	6.18232	6.13035	7.46948	9.07559
ENSG00000023608.5	SNAPC1	0.883164	0.787847	2.09128	1.00743	1.22516
ENSG00000023697.13	DERA	22.8528	7.68803	6.66835	12.5994	4.81015
ENSG00000023734.11	STRAP	19.3483	16.2197	18.711	30.6951	32.4031
ENSG00000023839.11	ABCC2	28.7826	54.4535	13.4574	36.6207	16.1995
ENSG00000023892.11	DEF6	3.91125	3.1685	3.47578	8.56859	5.56595
ENSG00000023902.14	PLEKHO1	3.47926	7.98065	3.90649	6.03881	8.96343
ENSG00000023909.10	GCLM	4.39133	8.23106	11.8397	5.58205	7.48118
ENSG00000024048.10	UBR2	5.71771	4.50239	6.38464	6.02193	5.41718
ENSG00000024422.12	EHD2	5.77306	2.7672	1.84253	4.94066	24.0586
ENSG00000024526.17	DEPDC1	1.27446	1.81361	0.955966	0.585958	1.07616
ENSG00000024862.17	CCDC28A	8.10456	11.2188	26.657	14.8981	18.2698
ENSG00000025039.14	RRAGD	15.8135	9.63888	2.43284	3.9115	4.29164
ENSG00000025156.12	HSF2	3.26907	4.32782	2.70319	2.50843	2.78693
ENSG00000025293.17	PHF20	3.60156	3.90423	2.39259	3.07808	2.75459
ENSG00000025423.11	HSD17B6	181.862	33.3929	260.74	8.63879	22.6828
ENSG00000025434.19	NR1H3	17.6659	43.4568	32.3288	28.8854	33.7619
ENSG00000025708.14	TYMP	79.5306	24.0489	79.4805	78.7015	73.5051
ENSG00000025770.19	NCAPH2	13.4019	14.5502	14.2832	15.4377	10.2118
ENSG00000025772.8	TOMM34	17.7696	10.8184	10.7133	15.5303	13.3583
ENSG00000025796.14	SEC63	6.82353	13.7598	12.795	11.9529	7.06838
ENSG00000025800.14	KPNA6	6.04695	5.76252	7.26452	4.54458	9.05688
ENSG00000026025.16	VIM	10.945	14.0181	9.18306	23.4203	50.5786
ENSG00000026036.22	RTEL1-TNFRSF6B	0.569654	0.34862	0.614614	0.279519	0.0517587
ENSG00000026103.22	FAS	0.928624	0.164177	4.25566	0.784747	1.37109
ENSG00000026297.15	RNASET2	4.60141	9.28137	8.2823	10.9649	4.04877
ENSG00000026508.18	CD44	0.343369	6.95008	7.12964	2.66768	2.99914
ENSG00000026559.14	KCNG1	0	0.0130091	0	0.495452	0.391115
ENSG00000026652.14	AGPAT4	2.98673	2.31044	2.98692	0.434176	0.48238
ENSG00000026751.17	SLAMF7	0.462553	0.218636	0.435066	5.05447	2.55625
ENSG00000026950.17	BTN3A1	6.54614	21.099	10.0997	13.1287	9.04918
ENSG00000027001.10	MIPEP	3.31527	1.33071	2.40084	3.85518	3.43813
ENSG00000027075.15	PRKCH	0.234648	0.44676	1.28464	1.24733	0.639604
ENSG00000027644.5	INSRR	0	0.067735	0.0212821	0.0135773	0
ENSG00000027697.14	IFNGR1	13.2111	27.1287	29.9885	22.6004	24.164
ENSG00000027847.14	B4GALT7	8.52859	9.40125	4.02694	8.49597	14.9066
ENSG00000027869.11	SH2D2A	0.56435	1.28999	0.330415	3.28838	1.92041
ENSG00000028116.17	VRK2	0.725763	1.25687	1.20665	1.77954	2.16594
ENSG00000028137.19	TNFRSF1B	8.24079	11.4859	7.95292	11.1752	10.8691
ENSG00000028203.18	VEZT	4.75833	3.27873	1.91894	5.52509	5.54344
ENSG00000028277.21	POU2F2	0.396676	0.807564	0.567242	0.762675	0.972723
ENSG00000028310.18	BRD9	4.88777	12.5633	3.62169	5.1238	9.47544
ENSG00000028528.15	SNX1	9.49688	7.48413	12.0627	13.6602	7.01949
ENSG00000028839.10	TBPL1	1.73129	1.67758	2.39387	1.56924	1.42435
ENSG00000029153.14	ARNTL2	0.835481	0.756599	0.0158481	0.535859	1.01097
ENSG00000029363.16	BCLAF1	3.66626	6.46584	5.71736	7.69489	8.30647
ENSG00000029364.12	SLC39A9	5.91234	2.83238	10.0233	5.52906	14.5056
ENSG00000029534.20	ANK1	0.01515	0.0326222	0.0051249	0.0392342	0.163463
ENSG00000029559.7	IBSP	0	0.0447835	0	0.62837	0
ENSG00000029639.11	TFB1M	3.38211	2.99873	2.69198	3.17717	3.97831
ENSG00000029725.17	RABEP1	1.43669	1.73641	1.55207	1.72029	3.66699
ENSG00000029993.15	HMGB3	15.1009	24.4414	2.58713	11.3461	19.3896
ENSG00000030066.13	NUP160	2.3524	3.86064	4.01323	4.37146	3.38878
ENSG00000030110.13	BAK1	13.4587	13.7895	9.28063	16.661	29.4683
ENSG00000030304.13	MUSK	0	0.0165908	0	0	0
ENSG00000030419.16	IKZF2	0.0712743	0.0460421	0.171787	0.259566	0.278771
ENSG00000030582.18	GRN	137.271	76.8212	142.291	111.352	22.7375
ENSG00000031003.10	FAM13B	1.76197	2.17293	0.902178	2.34372	2.41958
ENSG00000031081.10	ARHGAP31	0.534558	0.24022	0.418658	0.571797	1.22877
ENSG00000031691.7	CENPQ	2.4115	3.68205	2.54261	2.35205	1.95988
ENSG00000031698.13	SARS	44.6229	18.2288	16.475	20.5991	17.6078
ENSG00000031823.14	RANBP3	6.7085	7.83452	5.76747	8.87621	9.60881
ENSG00000032219.18	ARID4A	1.88042	1.55447	3.42179	2.16433	4.5864
ENSG00000032389.12	EIPR1	3.6822	3.17152	2.03129	4.02217	4.78792
ENSG00000032444.16	PNPLA6	7.31357	14.2519	18.5397	11.3995	27.4629
ENSG00000032742.17	IFT88	1.61496	3.78101	3.2416	3.5584	3.02286
ENSG00000033011.12	ALG1	2.455	2.46006	5.15296	2.72918	1.31796
ENSG00000033030.13	ZCCHC8	6.63932	4.59387	3.0687	3.89224	6.48655
ENSG00000033050.9	ABCF2	4.7992	4.99858	2.01681	2.42275	5.65719
ENSG00000033100.16	CHPF2	13.0445	15.7474	9.39552	20.5509	8.50625
ENSG00000033122.19	LRRC7	0.0737371	0.0333431	0.119729	0.138444	0.103427
ENSG00000033170.16	FUT8	0.0244141	0.105141	0.13214	0.653331	1.07124
ENSG00000033178.13	UBA6	1.17576	1.88338	1.77525	7.97118	3.01165
ENSG00000033327.13	GAB2	4.79658	3.14011	4.247	4.92911	1.75405
ENSG00000033627.16	ATP6V0A1	7.64493	13.9538	9.82417	9.91198	13.2643
ENSG00000033800.13	PIAS1	1.40664	1.84348	1.68424	4.02934	2.57683
ENSG00000033867.16	SLC4A7	0.555682	1.83876	0.218664	0.917766	0.660739
ENSG00000034053.14	APBA2	0.0317513	1.19988	0.112778	1.33618	0.274067
ENSG00000034152.18	MAP2K3	14.8455	5.53053	9.06868	28.7596	32.7509
ENSG00000034239.11	EFCAB1	0.318421	0	0.0570253	0.0363802	0.0404193
ENSG00000034510.6	TMSB10	876.183	1846.68	310.996	3733.02	1165.12
ENSG00000034533.11	ASTE1	1.36829	1.37723	2.58342	1.2773	0.927002
ENSG00000034677.13	RNF19A	15.327	11.0506	10.1457	28.5569	8.6456
ENSG00000034693.15	PEX3	3.50655	2.73812	4.63394	2.69435	1.95408
ENSG00000034713.8	GABARAPL2	13.0968	8.7763	18.9347	14.0031	11.8442
ENSG00000034971.17	MYOC	0	0.133925	0	0	0
ENSG00000035115.21	SH3YL1	0.683697	0.83915	1.13988	11.983	1.43321
ENSG00000035141.8	FAM136A	26.273	19.7683	19.4367	33.8825	24.287
ENSG00000035403.17	VCL	2.9085	5.28756	0.886046	5.11567	5.88774
ENSG00000035499.13	DEPDC1B	0.873888	1.12904	0.39254	1.98487	0.89652
ENSG00000035664.11	DAPK2	0.933316	1.98727	3.90245	1.76868	0.475414
ENSG00000035681.9	NSMAF	8.10362	3.79053	1.47975	5.03482	2.78419
ENSG00000035687.10	ADSS	3.88218	13.1431	7.41319	13.7059	10.1897
ENSG00000035720.8	STAP1	0	0	0.0567233	0.579001	0.180923
ENSG00000035862.12	TIMP2	3.20393	21.1721	3.7426	13.7369	6.49608
ENSG00000035928.16	RFC1	7.52263	5.4309	3.61533	16.1505	11.1374
ENSG00000036054.13	TBC1D23	4.9616	5.78417	5.90111	5.7971	4.88737
ENSG00000036257.13	CUL3	1.37438	0.924564	3.28009	2.24601	1.4829
ENSG00000036448.10	MYOM2	0	0.00998362	0.0705785	0.0300178	0.116727
ENSG00000036473.8	OTC	18.7905	0	185.201	39.0974	20.2742
ENSG00000036530.8	CYP46A1	0.693805	0.0903906	0.43784	0.12079	0.402602
ENSG00000036549.13	AC118549.1	3.71045	3.15154	2.94236	3.11156	4.58469
ENSG00000036565.15	SLC18A1	0	0	0	0	0.0300922
ENSG00000036672.16	USP2	6.2445	0	4.06163	0.920962	3.79802
ENSG00000036828.16	CASR	0.00454185	0	0	0.117621	0
ENSG00000037042.9	TUBG2	35.0419	30.4427	14.3832	7.4065	14.1968
ENSG00000037241.7	RPL26L1	24.9671	8.10958	8.41412	17.4079	12.8375
ENSG00000037280.16	FLT4	1.05945	2.06113	2.43163	1.89824	3.61542
ENSG00000037474.15	NSUN2	13.6857	29.3241	11.2255	17.2209	17.352
ENSG00000037637.11	FBXO42	4.9447	5.61428	2.72092	2.22566	3.87892
ENSG00000037749.12	MFAP3	0.223835	0.280151	0.269747	0.570612	0.694341
ENSG00000037757.14	MRI1	4.92391	3.45515	10.6325	11.5293	4.37917
ENSG00000037897.17	METTL1	12.518	9.18997	6.08186	7.39743	15.0475
ENSG00000037965.6	HOXC8	0	0	0	4.11869	1.94722
ENSG00000038002.9	AGA	8.28862	15.2787	4.43943	6.09805	5.60073
ENSG00000038210.13	PI4K2B	10.6653	3.4301	8.85275	12.2974	5.40178
ENSG00000038219.13	BOD1L1	1.48154	0.941509	1.1163	2.67506	1.32036
ENSG00000038274.17	MAT2B	5.6914	7.47657	7.35985	9.54191	9.18829
ENSG00000038295.8	TLL1	0	0	0.00682709	0.00871091	0.116136
ENSG00000038358.15	EDC4	3.01041	2.90268	5.87581	5.30089	0.613214
ENSG00000038382.20	TRIO	3.44062	8.0029	2.33293	4.04004	5.59975
ENSG00000038427.16	VCAN	0.0185737	0.0911871	0.0603173	1.16403	1.43488
ENSG00000038532.16	CLEC16A	2.55579	3.02073	2.40811	1.39253	2.20796
ENSG00000038945.15	MSR1	0.802658	0.910764	0.885394	2.16903	1.52121
ENSG00000039068.19	CDH1	17.7699	4.4439	16.4922	54.3367	8.07796
ENSG00000039123.16	MTREX	5.28325	2.95229	2.31029	6.52959	3.67052
ENSG00000039139.9	DNAH5	0.152239	0.440411	0.0235105	0.15856	0.592766
ENSG00000039319.17	ZFYVE16	2.26688	1.37796	0.853759	2.03738	3.47892
ENSG00000039523.20	RIPOR1	9.24549	3.1197	6.35649	4.55361	3.65449
ENSG00000039537.13	C6	20.71	1.57567	81.8736	12.9613	21.8736
ENSG00000039560.14	RAI14	7.0125	13.0556	2.19699	1.73222	4.82686
ENSG00000039600.11	SOX30	0	0.262476	0	0.0404711	0.0337233
ENSG00000039650.12	PNKP	12.5845	10.9115	11.0911	10.3301	15.1703
ENSG00000039987.6	BEST2	0.0412131	0	0.230034	0	0
ENSG00000040199.18	PHLPP2	0.824878	0.541316	0.620083	0.77423	0.64985
ENSG00000040275.17	SPDL1	1.86127	2.13915	1.03135	3.00151	1.35525
ENSG00000040341.18	STAU2	5.79068	4.74659	1.32099	7.4351	2.75644
ENSG00000040487.13	PQLC2	35.0372	33.0192	12.8961	10.3563	19.2742
ENSG00000040531.14	CTNS	8.18355	7.50467	5.82973	9.2252	6.6829
ENSG00000040608.14	RTN4R	3.03497	1.14929	4.01814	10.1408	1.43029
ENSG00000040633.13	PHF23	12.8482	10.2844	6.25615	12.2449	10.849
ENSG00000040731.10	CDH10	0.0148975	0	0	0	0
ENSG00000040933.15	INPP4A	1.11225	1.91776	1.20427	2.01307	1.3919
ENSG00000041353.10	RAB27B	0.33535	0.00984686	0.224304	5.41801	0.0493405
ENSG00000041357.16	PSMA4	16.8003	10.0218	12.8563	21.6732	21.8195
ENSG00000041515.16	MYO16	0.38964	0.279668	0.477013	0.0400419	0.226886
ENSG00000041802.11	LSG1	9.89193	9.50801	12.1593	11.9557	7.8424
ENSG00000041880.14	PARP3	19.4971	3.44042	16.1956	9.01814	9.20227
ENSG00000041982.16	TNC	0.0395969	0.131549	1.01608	1.59676	0.451648
ENSG00000041988.15	THAP3	5.31591	6.93718	3.35643	2.65277	6.87702
ENSG00000042062.12	RIPOR3	1.24333	1.59461	0.985468	0.0705079	0.685439
ENSG00000042088.13	TDP1	1.42726	0.678764	0.817518	1.33789	1.68167
ENSG00000042286.15	AIFM2	18.6776	47.3562	9.96758	18.4239	15.2145
ENSG00000042304.11	C2orf83	0	0.0202078	0	0	0
ENSG00000042317.17	SPATA7	0.920385	0.738067	0.660267	0.380132	1.11291
ENSG00000042429.12	MED17	0.324983	0.424108	0.466388	0.641835	0.24793
ENSG00000042445.14	RETSAT	18.0717	9.4993	24.2435	58.0822	10.4322
ENSG00000042493.16	CAPG	23.532	8.09572	0.617613	59.2776	9.92259
ENSG00000042753.11	AP2S1	56.6688	34.2714	60.9838	38.6985	50.5443
ENSG00000042781.13	USH2A	0.0609928	0.0274089	0.567841	0.0343378	0.0972827
ENSG00000042813.8	ZPBP	0	0	0	0	0
ENSG00000042832.12	TG	0.0342862	0.0126562	0.0198827	0.171241	0.327657
ENSG00000042980.12	ADAM28	0.145773	0.1582	0.142017	2.13671	0.603968
ENSG00000043039.6	BARX2	0	0.0577413	0	0.0385803	0
ENSG00000043093.14	DCUN1D1	3.6687	2.42854	5.75569	5.34634	5.38508
ENSG00000043143.20	JADE2	2.3296	6.16932	1.21009	6.4476	4.5506
ENSG00000043355.12	ZIC2	7.7064	10.4275	0.0336374	2.42493	3.11139
ENSG00000043462.12	LCP2	0.884963	1.59656	1.80427	3.44802	2.71829
ENSG00000043514.16	TRIT1	3.33008	3.62304	1.71938	2.29108	2.8276
ENSG00000043591.5	ADRB1	0.40134	0.716049	0.0581846	0.767143	0
ENSG00000044012.4	GUCA2B	8.84675	0.11663	1.83224	10.4033	1.94802
ENSG00000044090.8	CUL7	6.34573	9.41262	14.0988	16.9856	3.42863
ENSG00000044115.21	CTNNA1	22.8659	26.4944	10.816	33.0142	23.5321
ENSG00000044446.11	PHKA2	15.0609	42.6146	11.3437	14.8492	11.3634
ENSG00000044459.15	CNTLN	1.68049	1.45804	1.71042	0.446686	1.32932
ENSG00000044524.11	EPHA3	0.00829023	0	0.0504791	0.407917	0.787147
ENSG00000044574.8	HSPA5	121.092	167.892	159.227	200.084	80.7209
ENSG00000046604.13	DSG2	5.06894	1.03526	0.018274	41.9694	0.446861
ENSG00000046647.13	GEMIN8	5.421	5.34727	4.54265	4.63107	6.31018
ENSG00000046651.15	OFD1	6.04661	12.1263	7.67571	14.4314	17.299
ENSG00000046653.15	GPM6B	0.12291	0.268732	0.0767589	0.391757	0.285633
ENSG00000046774.10	MAGEC2	0	1.97838	0.971251	0	0
ENSG00000046889.19	PREX2	0.089886	1.64324	0.23717	0.145487	0.766171
ENSG00000047056.15	WDR37	5.32526	5.02503	3.44913	3.58893	6.00069
ENSG00000047188.16	YTHDC2	3.02776	1.44735	1.30076	3.07107	3.16883
ENSG00000047230.15	CTPS2	2.14905	5.42566	2.91124	5.84626	3.6164
ENSG00000047249.18	ATP6V1H	8.26847	4.44418	1.52861	11.3428	3.15821
ENSG00000047315.16	POLR2B	5.85881	2.9297	3.47537	15.5082	4.19432
ENSG00000047346.12	FAM214A	2.11844	1.61925	4.29972	1.93882	2.7644
ENSG00000047365.12	ARAP2	1.3119	0.119042	0.409647	1.42601	1.0983
ENSG00000047410.14	TPR	3.53639	10.1018	5.67225	12.3082	6.56422
ENSG00000047457.14	CP	98.9805	50.9706	34.8339	173.45	56.4012
ENSG00000047578.13	KIAA0556	1.04213	2.08799	2.05295	1.49372	2.69378
ENSG00000047579.19	DTNBP1	9.45074	7.15523	1.30538	5.94518	2.9685
ENSG00000047597.7	XK	2.12873	0.530988	0.11764	0	0.0682222
ENSG00000047617.15	ANO2	0.156906	0.0900968	0.0265389	0.0451491	0.545508
ENSG00000047621.12	C12orf4	1.32664	1.45688	0.931201	1.91822	4.46118
ENSG00000047634.15	SCML1	7.34008	12.6997	9.79435	12.5483	8.88287
ENSG00000047644.18	WWC3	1.80115	4.98082	3.26681	1.07183	1.9351
ENSG00000047648.22	ARHGAP6	0.047097	0.0869255	0.109247	0.209088	0.566234
ENSG00000047662.4	FAM184B	0.172912	0.0531897	0.0501361	0.0959555	0.159913
ENSG00000047849.21	MAP4	9.93219	15.0949	4.12511	16.7729	12.3464
ENSG00000047932.14	GOPC	5.40772	6.3473	8.85959	6.33098	9.61013
ENSG00000047936.10	ROS1	0.0138811	0	0.0915652	0.008987	0
ENSG00000048028.11	USP28	3.68965	2.41425	2.96067	3.60478	2.1808
ENSG00000048052.21	HDAC9	0.0453645	0.0921006	0.0986514	0.113285	0.153832
ENSG00000048140.18	TSPAN17	8.4375	8.01027	5.06119	15.1493	23.0809
ENSG00000048162.20	NOP16	11.8118	13.5621	2.64874	8.63406	21.1723
ENSG00000048342.16	CC2D2A	0.456466	0.442305	0.440074	0.428517	0.812641
ENSG00000048392.11	RRM2B	4.34391	3.7203	3.16163	8.3353	12.7883
ENSG00000048405.10	ZNF800	2.466	2.17669	2.6745	3.50999	3.39191
ENSG00000048462.11	TNFRSF17	0.107438	0.0694034	0	0.278234	0
ENSG00000048471.14	SNX29	0.5646	1.73945	0.768862	0.574863	0.645628
ENSG00000048540.15	LMO3	0.0654168	0.119732	0.0387257	0	1.22342
ENSG00000048544.6	MRPS10	28.301	24.9239	22.1071	26.7615	19.7221
ENSG00000048545.13	GUCA1A	0	0	0	0	0
ENSG00000048649.13	RSF1	1.48956	1.68726	1.57142	1.72692	2.1454
ENSG00000048707.15	VPS13D	2.313	3.51747	2.02225	1.46861	2.84973
ENSG00000048740.18	CELF2	0.317871	0.295176	0.514121	2.60464	0.975324
ENSG00000048828.17	FAM120A	16.6223	13.2023	21.1605	21.8159	17.7806
ENSG00000048991.16	R3HDM1	2.63028	2.02467	2.05276	1.76102	2.45809
ENSG00000049089.15	COL9A2	1.79809	3.05844	0.459472	1.34001	1.47948
ENSG00000049130.15	KITLG	1.35324	0.783346	0.749076	0.443751	0.720564
ENSG00000049167.14	ERCC8	1.06087	0.620656	0.21329	0.596125	0.928672
ENSG00000049192.15	ADAMTS6	0.101856	0.0164494	0.0129209	1.20349	0.370909
ENSG00000049239.12	H6PD	16.0749	34.9464	36.5803	17.5047	26.2814
ENSG00000049245.13	VAMP3	16.7385	10.6711	17.9586	14.2599	14.982
ENSG00000049246.14	PER3	4.85399	1.33948	6.80482	2.92032	2.39708
ENSG00000049247.13	UTS2	0.39577	0.589987	0.154477	0.315363	0.525563
ENSG00000049249.8	TNFRSF9	0.344495	0.100142	0	0.713714	0.613299
ENSG00000049283.18	EPN3	1.00501	0.28159	0.159746	0.156789	0
ENSG00000049323.16	LTBP1	1.165	0.210911	1.82236	1.55655	1.60126
ENSG00000049449.9	RCN1	24.0259	13.6519	2.3317	16.8992	23.7838
ENSG00000049540.17	ELN	0.341718	0.538401	3.6624	5.53635	8.54307
ENSG00000049541.11	RFC2	13.0702	14.7197	8.10858	11.8149	11.4947
ENSG00000049618.23	ARID1B	0.717609	1.2882	1.11219	1.54709	1.12981
ENSG00000049656.14	CLPTM1L	15.0279	23.0727	12.3358	19.3295	32.2313
ENSG00000049759.18	NEDD4L	5.79458	2.57421	3.0063	5.0877	3.26315
ENSG00000049768.15	FOXP3	0.865744	1.09658	0.344543	2.6157	0.549473
ENSG00000049769.13	PPP1R3F	1.14511	0.357668	0.587432	0.586584	2.30813
ENSG00000049860.14	HEXB	29.8555	13.218	16.4621	52.2722	9.97123
ENSG00000049883.15	PTCD2	0.679592	0.331435	0.461303	0.740111	0.650702
ENSG00000050030.15	NEXMIF	0	0	0	0	0.00991326
ENSG00000050130.18	JKAMP	2.56956	1.86232	5.32983	4.54449	4.97691
ENSG00000050165.17	DKK3	0.301778	2.33933	24.2378	2.49807	2.06993
ENSG00000050327.15	ARHGEF5	3.33635	3.70505	3.40485	6.12822	2.42682
ENSG00000050344.9	NFE2L3	2.04009	3.60162	2.25038	3.11744	1.96876
ENSG00000050393.11	MCUR1	12.8638	8.1528	2.92335	4.2895	4.19592
ENSG00000050405.13	LIMA1	2.64122	2.07419	1.73437	5.90119	4.32124
ENSG00000050426.16	LETMD1	15.8639	8.91066	7.76981	14.6073	13.1471
ENSG00000050438.17	SLC4A8	0.0152134	0.0432415	0.0401415	0.0709171	0.0853564
ENSG00000050555.18	LAMC3	0.167165	0.873278	1.05475	1.1011	2.00754
ENSG00000050628.20	PTGER3	0.00564849	0.0291907	0.0343936	0.0365699	0.146268
ENSG00000050730.16	TNIP3	0.0581754	0.0187902	0	0.320147	0.0941535
ENSG00000050748.17	MAPK9	5.03541	4.28724	1.55713	6.9301	4.41473
ENSG00000050767.17	COL23A1	0.499257	0.156369	0.0767669	0.333028	0.652944
ENSG00000050820.17	BCAR1	9.53696	7.36684	6.74902	8.335	6.26738
ENSG00000051009.10	FAM160A2	8.09354	14.3983	34.1395	28.4435	18.7323
ENSG00000051108.15	HERPUD1	18.1929	21.3059	39.2101	13.4453	17.4562
ENSG00000051128.19	HOMER3	6.30972	8.6666	1.40679	3.8994	5.26068
ENSG00000051180.17	RAD51	0.883996	0.95936	0.556206	2.74716	0.99195
ENSG00000051341.14	POLQ	0.900805	0.87849	0.30079	0.571919	0.300986
ENSG00000051382.8	PIK3CB	2.85474	2.81778	3.4187	5.09053	2.83285
ENSG00000051523.11	CYBA	13.4259	106.176	17.5713	184.568	52.2654
ENSG00000051596.9	THOC3	3.90027	5.71226	3.63762	8.79201	4.39566
ENSG00000051620.11	HEBP2	7.62147	9.66977	7.14654	9.78006	6.74002
ENSG00000051825.14	MPHOSPH9	1.5769	2.22873	2.8193	1.29501	1.79277
ENSG00000052126.14	PLEKHA5	1.13756	2.34478	1.11918	4.00853	1.66775
ENSG00000052344.16	PRSS8	10.1902	0.0710364	0.223194	10.8217	0.474597
ENSG00000052723.11	SIKE1	4.82898	4.51781	5.85818	5.43829	4.37185
ENSG00000052749.13	RRP12	6.35452	8.11073	1.20671	5.43028	6.96665
ENSG00000052795.13	FNIP2	5.0349	1.43699	1.45124	2.05743	2.03583
ENSG00000052802.13	MSMO1	125.683	64.8128	30.2472	29.4835	144.889
ENSG00000052841.15	TTC17	8.61605	10.5143	4.51153	8.99399	9.79116
ENSG00000052850.7	ALX4	0.037904	0	0.0192331	0	0.0204485
ENSG00000053108.17	FSTL4	1.59244	1.54304	0.626635	0.0841626	0.613637
ENSG00000053254.15	FOXN3	3.17275	4.38003	7.52292	2.87962	5.03361
ENSG00000053328.8	METTL24	0.0614711	0.0794187	0	0.63677	0
ENSG00000053371.12	AKR7A2	16.93	17.1661	76.3982	18.473	20.0835
ENSG00000053372.5	MRTO4	32.8301	30.2889	16.323	13.0652	30.9803
ENSG00000053438.10	NNAT	0.943621	0.159017	1.2907	2.49683	0.265599
ENSG00000053501.13	USE1	14.9826	31.4696	18.1638	12.4592	16.5528
ENSG00000053524.12	MCF2L2	1.3838	0.0924737	0.0430444	0.0411913	0.0228822
ENSG00000053702.15	NRIP2	0.794428	1.42691	1.04217	2.55913	2.84325
ENSG00000053747.16	LAMA3	0.226599	0.748694	4.22598	0.634927	0.496999
ENSG00000053770.12	AP5M1	1.52028	0.963139	1.71284	1.03037	1.8979
ENSG00000053900.10	ANAPC4	6.80288	5.27346	2.77628	8.68628	6.40586
ENSG00000053918.16	KCNQ1	0.12261	0.823726	0.199086	0.603299	0.15875
ENSG00000054116.12	TRAPPC3	16.9279	16.6374	17.8065	14.7529	13.7443
ENSG00000054118.15	THRAP3	26.3498	33.879	19.9764	24.6957	30.6366
ENSG00000054148.17	PHPT1	108.069	109.774	39.063	148.299	114.084
ENSG00000054179.12	ENTPD2	0.991361	2.00126	6.7071	34.3382	2.09471
ENSG00000054219.11	LY75	0.0928874	0.176011	0.100549	0.481103	0.0801775
ENSG00000054267.22	ARID4B	1.73822	6.66082	3.44804	4.39947	6.60931
ENSG00000054277.14	OPN3	0.307471	0.35941	1.35214	1.36502	0.85307
ENSG00000054282.16	SDCCAG8	1.16817	2.01232	1.34148	2.37507	1.2383
ENSG00000054356.14	PTPRN	0.053014	0.0342462	0.0201751	0.0429034	0
ENSG00000054392.13	HHAT	3.32319	0.837488	3.64727	1.6256	1.20405
ENSG00000054523.17	KIF1B	2.50778	3.30755	2.21709	1.49411	4.11015
ENSG00000054598.8	FOXC1	0.0273788	0.565961	0.152817	0.531774	1.83152
ENSG00000054611.14	TBC1D22A	6.63736	6.65345	5.78842	13.7617	7.63742
ENSG00000054654.16	SYNE2	0.582197	0.859954	1.65256	0.94964	0.971316
ENSG00000054690.13	PLEKHH1	1.63822	0.27352	1.50905	1.55341	0.761416
ENSG00000054793.13	ATP9A	4.64153	4.21803	0.179633	22.4615	5.46074
ENSG00000054796.12	SPO11	0	0	0	0	0
ENSG00000054803.3	CBLN4	0.0180307	0.0698853	31.9851	0.303513	0.894905
ENSG00000054938.15	CHRDL2	17.5662	5.41534	0.0529508	0.360329	9.1201
ENSG00000054965.10	FAM168A	7.52163	6.43083	7.47884	3.82237	10.9053
ENSG00000054967.13	RELT	1.08398	0.865327	0.465063	0.77597	0.456417
ENSG00000054983.17	GALC	0.161891	1.04579	4.41124	1.03765	0.47162
ENSG00000055044.11	NOP58	8.26034	13.3401	10.9687	18.0279	6.61256
ENSG00000055070.17	SZRD1	27.8603	25.9376	16.4647	13.3253	38.757
ENSG00000055118.14	KCNH2	0	0.347607	0.0282458	2.8111	2.00205
ENSG00000055130.16	CUL1	19.5665	18.7412	19.6281	25.6663	13.8367
ENSG00000055147.19	FAM114A2	2.43243	1.7279	1.22153	2.41365	3.44522
ENSG00000055163.20	CYFIP2	1.95288	1.31521	0.453295	1.68132	3.08217
ENSG00000055208.19	TAB2	3.85781	4.43697	12.016	6.84321	7.4109
ENSG00000055211.14	GINM1	9.88718	10.8328	16.0836	13.4928	6.58899
ENSG00000055332.18	EIF2AK2	1.41472	2.18808	6.46321	6.99913	3.1951
ENSG00000055483.19	USP36	6.14032	8.45943	4.68553	8.46305	5.60592
ENSG00000055609.18	KMT2C	2.04665	2.1714	1.89269	2.72734	2.41007
ENSG00000055732.13	MCOLN3	3.38311	0.0212694	0	0.5649	0.0355255
ENSG00000055813.6	CCDC85A	0	0	0.0269001	0	0.0286
ENSG00000055917.15	PUM2	9.0406	13.891	9.56324	19.4565	19.863
ENSG00000055950.16	MRPL43	33.2216	24.9799	11.4601	18.7718	24.1051
ENSG00000055955.16	ITIH4	10.8655	13.108	6.73851	1.05219	13.001
ENSG00000055957.11	ITIH1	341.726	155.657	293.471	42.896	156.345
ENSG00000056050.7	HPF1	13.6887	5.15205	11.4014	6.65306	7.03315
ENSG00000056097.16	ZFR	6.36164	9.35305	8.95667	8.27912	10.8086
ENSG00000056277.16	ZNF280C	0.752392	2.18715	0.691968	1.14169	0.532745
ENSG00000056291.17	NPFFR2	0	1.61255	0.0938254	0	0
ENSG00000056487.16	PHF21B	0	0	0	0.0352598	0
ENSG00000056558.11	TRAF1	3.0454	2.20336	2.23757	7.66589	9.0953
ENSG00000056586.16	RC3H2	1.92391	1.59616	1.62225	3.2422	2.70671
ENSG00000056736.10	IL17RB	17.9302	25.0628	22.2679	19.9235	11.3254
ENSG00000056972.19	TRAF3IP2	0.920982	1.60142	2.62824	3.70315	0.642545
ENSG00000056998.20	GYG2	8.53786	5.79741	2.76591	5.88837	13.8099
ENSG00000057019.16	DCBLD2	2.84225	2.64167	1.37843	1.0077	1.23085
ENSG00000057149.16	SERPINB3	0	0	0	0	0
ENSG00000057252.13	SOAT1	3.00451	7.76347	4.14705	4.73703	8.07919
ENSG00000057294.14	PKP2	1.11481	1.34027	2.45909	3.31808	1.06919
ENSG00000057468.7	MSH4	0	0.0646279	0	0.0431816	0.431782
ENSG00000057593.13	F7	65.6166	93.7403	61.0929	68.9089	50.7847
ENSG00000057608.17	GDI2	35.9881	30.7992	48.2439	56.9609	37.2682
ENSG00000057657.17	PRDM1	0.226177	0.260905	0.377088	1.09825	0.644954
ENSG00000057663.16	ATG5	2.6708	2.81529	3.71826	5.24364	4.30694
ENSG00000057704.13	TMCC3	1.6411	1.61183	0.968677	1.22513	0.180683
ENSG00000057757.10	PITHD1	27.0993	30.4405	21.4408	16.6676	22.4167
ENSG00000057935.13	MTA3	2.63348	4.38779	1.88281	3.81704	2.7469
ENSG00000058056.9	USP13	1.85873	2.97154	4.01686	4.38935	2.87118
ENSG00000058063.16	ATP11B	2.31465	1.34954	2.94526	4.49571	1.49845
ENSG00000058085.14	LAMC2	0.0166666	0.581384	0.0338276	1.33802	0.377636
ENSG00000058091.17	CDK14	2.68079	1.17458	4.29768	1.48911	5.3322
ENSG00000058262.10	SEC61A1	194.033	72.6913	100.996	101.171	213.894
ENSG00000058272.19	PPP1R12A	2.33928	1.70411	1.8516	2.38037	3.09424
ENSG00000058335.15	RASGRF1	0.0164744	0.0993274	0.746772	0.0924388	0.0711011
ENSG00000058404.20	CAMK2B	7.4179	0	0.0949467	0.069226	0.374945
ENSG00000058453.17	CROCC	3.89507	8.10408	3.65981	6.34025	4.86551
ENSG00000058600.16	POLR3E	3.47175	6.07459	5.31986	3.16317	3.65906
ENSG00000058668.14	ATP2B4	3.9992	8.1452	4.13251	4.24875	14.9723
ENSG00000058673.16	ZC3H11A	0.0213021	0.0275216	0.0172944	0.0275832	0.0183873
ENSG00000058729.11	RIOK2	2.56284	1.1807	1.58269	2.86832	3.08674
ENSG00000058799.15	YIPF1	20.2728	18.3723	16.0348	16.9569	15.4877
ENSG00000058804.12	NDC1	2.28727	3.17895	2.4267	5.42977	4.86098
ENSG00000058866.15	DGKG	0.437193	0.340187	0.156295	0.154391	0.0857662
ENSG00000059122.16	FLYWCH1	8.91801	15.7389	3.2928	7.11135	3.74546
ENSG00000059145.18	UNKL	3.19408	6.31687	3.98721	2.52486	0.910637
ENSG00000059377.17	TBXAS1	0.626023	2.07817	0.908843	1.655	1.14452
ENSG00000059378.12	PARP12	13.6638	11.354	12.3697	36.7557	13.1046
ENSG00000059573.9	ALDH18A1	15.7961	21.1015	4.79881	24.567	17.1843
ENSG00000059588.10	TARBP1	6.07382	14.0546	8.62663	28.4972	4.36393
ENSG00000059691.12	GATB	4.79722	0.86998	1.47512	0.841859	1.79382
ENSG00000059728.11	MXD1	2.36953	1.76361	1.79479	12.2839	1.57474
ENSG00000059758.8	CDK17	4.1819	2.16769	1.54869	2.52189	5.1307
ENSG00000059769.20	DNAJC25	12.2074	7.70993	11.4747	5.17856	8.35914
ENSG00000059804.16	SLC2A3	1.44597	2.43672	0.647123	1.61648	3.37225
ENSG00000059915.17	PSD	0.218866	0.0824738	0.305403	1.33434	3.40446
ENSG00000060069.16	CTDP1	3.53695	2.79308	2.80586	6.70313	8.79082
ENSG00000060138.13	YBX3	2.45397	10.7697	0.725286	8.77917	7.02879
ENSG00000060140.9	STYK1	0.0475508	0	0	0.0820952	0.0342036
ENSG00000060237.17	WNK1	5.09086	13.6883	3.18522	8.88905	13.0552
ENSG00000060303.5	RPS17P5	0	0	0	0	0
ENSG00000060339.14	CCAR1	15.8652	20.7066	3.89956	13.377	17.6714
ENSG00000060491.16	OGFR	40.7139	36.8702	26.3723	60.0762	24.4229
ENSG00000060558.3	GNA15	0.897271	1.10533	0.614111	1.26992	1.98127
ENSG00000060566.14	CREB3L3	129.023	196.489	74.5373	14.2377	265.803
ENSG00000060642.10	PIGV	5.56212	3.72843	6.49539	3.56976	5.98392
ENSG00000060656.20	PTPRU	2.20319	5.35555	0.389206	3.48677	3.96193
ENSG00000060688.13	SNRNP40	3.1141	6.27059	4.89703	3.52374	2.42162
ENSG00000060709.15	RIMBP2	0	0	0	0	0.0121865
ENSG00000060718.22	COL11A1	0	0.0232464	0	0.155323	0.168253
ENSG00000060749.15	QSER1	1.85602	2.19755	1.89878	2.99276	2.54775
ENSG00000060762.19	MPC1	42.7452	39.0497	39.2632	36.1686	76.1064
ENSG00000060971.18	ACAA1	32.0888	18.7363	18.4238	17.7449	11.7727
ENSG00000060982.15	BCAT1	0.291373	1.43789	0.237525	0.414396	0.505069
ENSG00000061273.18	HDAC7	3.93229	8.86941	4.44764	7.87942	3.60282
ENSG00000061337.15	LZTS1	0.143336	2.16049	0.223041	1.4353	2.35074
ENSG00000061455.11	PRDM6	0.0649809	0.00763211	0.0539547	0.0535442	0.305943
ENSG00000061492.11	WNT8A	0	0	0	0	0
ENSG00000061656.9	SPAG4	40.2121	5.9752	4.32293	4.44414	2.41624
ENSG00000061676.15	NCKAP1	3.18869	2.50872	3.29495	4.9252	3.66252
ENSG00000061794.13	MRPS35	20.2844	23.3598	26.1186	28.4237	40.4191
ENSG00000061918.13	GUCY1B1	2.84696	2.38	0.325741	4.15624	3.70418
ENSG00000061936.9	SFSWAP	16.7703	17.9284	4.74506	7.16654	8.41012
ENSG00000061938.18	TNK2	27.5534	39.2482	4.09123	47.4333	9.38453
ENSG00000061987.16	MON2	4.22198	2.31823	3.1167	2.78634	4.62149
ENSG00000062038.14	CDH3	0.00897381	0	0	0.127818	0.0193648
ENSG00000062096.14	ARSF	0.890606	0	0.025106	0.0640671	0.053385
ENSG00000062194.16	GPBP1	6.90828	4.32114	4.92462	13.8978	10.9989
ENSG00000062282.15	DGAT2	15.1765	17.932	34.6745	10.308	11.5517
ENSG00000062370.16	ZNF112	0.354242	0.549203	0.891549	0.862341	0.214039
ENSG00000062485.19	CS	30.3332	19.6663	28.2157	12.0225	27.2599
ENSG00000062524.16	LTK	0.281137	0.0605366	0.380408	28.6978	1.21334
ENSG00000062582.14	MRPS24	0.146404	0.0270213	0.063675	0.135408	0.135398
ENSG00000062598.18	ELMO2	4.81855	4.613	2.30661	3.98119	3.95947
ENSG00000062650.19	WAPL	5.65303	5.03524	2.98747	12.3076	7.10372
ENSG00000062716.13	VMP1	56.7523	55.0585	12.1259	48.0534	41.6121
ENSG00000062725.10	APPBP2	1.50509	2.93459	2.6352	1.92745	1.74885
ENSG00000062822.13	POLD1	7.11963	6.19888	3.90431	7.8876	2.07552
ENSG00000063015.19	SEZ6	0.0639588	0.0137721	0.324537	0.262255	0
ENSG00000063046.17	EIF4B	27.1826	32.1275	31.106	41.9981	51.1343
ENSG00000063127.15	SLC6A16	3.10575	1.56587	7.54898	0.60813	3.72695
ENSG00000063169.10	BICRA	4.24171	3.87552	3.91396	4.72121	4.35722
ENSG00000063176.15	SPHK2	2.16865	2.05155	13.0852	2.43212	7.93019
ENSG00000063177.13	RPL18	169.668	219.278	91.2136	172.597	342.305
ENSG00000063180.9	CA11	1.79321	0.723992	1.99042	1.3061	2.17666
ENSG00000063241.8	ISOC2	33.373	27.1678	47.1616	21.8469	72.6837
ENSG00000063244.12	U2AF2	36.7298	32.9026	39.3991	81.7198	22.3312
ENSG00000063245.14	EPN1	14.4483	7.186	17.1724	36.6837	12.2763
ENSG00000063322.14	MED29	15.3551	27.7553	20.4597	8.72628	13.8984
ENSG00000063438.17	AHRR	0.0120898	0.0156196	0.0245382	0	0
ENSG00000063515.2	GSC2	0	0	0	0	0
ENSG00000063587.14	ZNF275	5.09979	3.51055	3.24653	2.82512	4.88146
ENSG00000063601.17	MTMR1	3.83432	4.87589	1.96745	6.12523	3.66295
ENSG00000063660.9	GPC1	7.20645	3.68316	11.1736	15.1336	11.7985
ENSG00000063761.16	ADCK1	3.69817	6.45485	1.65175	2.16087	1.77836
ENSG00000063854.13	HAGH	34.6162	39.8007	51.0502	12.5267	11.4255
ENSG00000063978.16	RNF4	6.58941	4.22213	3.80462	13.5054	6.03049
ENSG00000064012.21	CASP8	4.13284	3.15118	3.60589	6.17998	1.93312
ENSG00000064042.18	LIMCH1	1.8774	2.98977	0.371879	2.48946	0.909914
ENSG00000064102.15	INTS13	3.19057	4.97417	4.75735	6.53166	5.07721
ENSG00000064115.11	TM7SF3	3.0908	3.03331	20.8305	11.1983	5.55809
ENSG00000064195.7	DLX3	0	0	0	0.104018	0
ENSG00000064199.6	SPA17	0.167608	0.108272	0.116939	0.35267	0.316474
ENSG00000064201.15	TSPAN32	0.359378	0.148578	0.52518	1.65662	0.186123
ENSG00000064205.10	CCN5	0.0328397	0.0282852	0	0.0992197	0.543303
ENSG00000064218.5	DMRT3	0	0	0	0	0
ENSG00000064225.12	ST3GAL6	4.86458	6.60977	9.82065	0.404209	3.18103
ENSG00000064270.12	ATP2C2	0.00741633	0.0479083	0.045158	0.739438	0.0640155
ENSG00000064300.9	NGFR	0.171172	0.0510343	1.08235	0.954771	2.75611
ENSG00000064309.14	CDON	0.102877	0.0797484	0.600317	0.139872	0.0555002
ENSG00000064313.12	TAF2	3.9018	3.93996	4.70581	7.27007	2.8126
ENSG00000064393.16	HIPK2	6.24757	6.1056	4.74278	3.11838	6.09316
ENSG00000064419.13	TNPO3	8.22071	11.811	8.74497	12.1847	5.38481
ENSG00000064489.22	BORCS8-MEF2B	0	0.0364808	0	0.0731247	0
ENSG00000064490.14	RFXANK	16.9478	32.4782	13.3526	11.5366	9.96565
ENSG00000064545.14	TMEM161A	16.286	28.8777	17.2359	17.1932	15.8506
ENSG00000064547.14	LPAR2	1.70448	13.3548	1.02297	10.442	1.70064
ENSG00000064601.18	CTSA	158.081	86.0225	42.1238	42.1128	26.9438
ENSG00000064607.17	SUGP2	15.7689	32.1609	7.91973	14.4572	10.157
ENSG00000064651.14	SLC12A2	0.245677	0.119027	0.384369	6.07072	1.81135
ENSG00000064652.11	SNX24	4.78701	6.12384	2.56439	1.64616	3.82718
ENSG00000064655.19	EYA2	0.195916	0.253117	0.0305879	0.0585422	0.162604
ENSG00000064666.15	CNN2	13.5264	17.3402	23.684	23.6633	23.3705
ENSG00000064687.12	ABCA7	4.37919	1.54073	1.96415	9.20601	5.96248
ENSG00000064692.19	SNCAIP	3.39796	1.60872	0.373001	0.0582764	0.517972
ENSG00000064703.12	DDX20	1.55227	2.76228	2.13012	2.71789	1.05336
ENSG00000064726.9	BTBD1	3.8582	2.56837	8.64048	8.2304	16.7361
ENSG00000064763.11	FAR2	0.0503834	0.0911312	0.296558	1.01773	0.434894
ENSG00000064787.13	BCAS1	0	0.0172109	0.0135191	8.02961	0.12936
ENSG00000064835.10	POU1F1	0.0347514	0	0	0	0.149982
ENSG00000064886.14	CHI3L2	0.0330955	0.0213792	0.0335864	0.342832	0
ENSG00000064932.16	SBNO2	6.21138	8.94143	7.5257	10.3393	6.72854
ENSG00000064933.17	PMS1	2.8692	3.1257	1.76532	2.9644	6.5367
ENSG00000064961.19	HMG20B	23.6647	12.4013	26.268	21.014	21.6285
ENSG00000064989.13	CALCRL	0.298399	0.559006	1.12045	0.685831	2.89765
ENSG00000064995.17	TAF11	22.0327	24.008	18.1137	19.5589	14.1873
ENSG00000064999.15	ANKS1A	1.8222	4.05358	4.27145	4.37004	1.92455
ENSG00000065000.17	AP3D1	23.6382	17.012	25.7684	23.3126	31.4335
ENSG00000065029.15	ZNF76	12.1961	18.5719	11.0553	10.0875	7.3386
ENSG00000065054.14	SLC9A3R2	29.6971	103.543	175.317	13.032	60.3027
ENSG00000065057.8	NTHL1	11.2864	34.3235	32.7447	3.92233	7.94088
ENSG00000065060.17	UHRF1BP1	2.39386	3.33452	1.59165	3.59138	2.7907
ENSG00000065135.11	GNAI3	1.15379	0.933279	2.06485	2.74114	2.70628
ENSG00000065150.19	IPO5	8.24784	10.9912	8.70795	10.7163	13.7565
ENSG00000065154.11	OAT	0.595461	18.9626	23.8777	5.689	26.8452
ENSG00000065183.16	WDR3	1.37426	1.5767	2.07312	2.123	1.96941
ENSG00000065243.20	PKN2	3.60495	3.7076	5.35124	4.18677	5.15202
ENSG00000065268.10	WDR18	18.3677	12.0745	37.3273	27.8573	21.1659
ENSG00000065308.5	TRAM2	2.97113	2.63904	3.19579	2.98558	1.83662
ENSG00000065320.9	NTN1	3.25534	3.0967	1.20759	0.660345	1.65073
ENSG00000065325.13	GLP2R	0.019145	0	0	0.19832	0.12394
ENSG00000065328.16	MCM10	0.949737	0.82663	0.182619	0.582524	0.604051
ENSG00000065357.20	DGKA	2.06264	0.299971	0.263023	2.25132	1.56135
ENSG00000065361.15	ERBB3	42.5993	66.1736	29.3166	40.8505	57.1055
ENSG00000065371.17	ROPN1	0.0241367	0	0.0612368	0	0
ENSG00000065413.20	ANKRD44	0.365596	0.571201	0.677325	0.776148	1.4953
ENSG00000065427.14	KARS	18.6444	19.565	24.1616	21.8492	12.591
ENSG00000065457.10	ADAT1	2.99	4.00431	3.29337	2.67551	2.88512
ENSG00000065485.20	PDIA5	14.4122	31.6454	30.5852	9.75615	8.53451
ENSG00000065491.8	TBC1D22B	4.45712	7.83394	2.94089	4.58851	6.32145
ENSG00000065518.8	NDUFB4	129.471	94.2011	71.6948	65.4864	35.0411
ENSG00000065526.11	SPEN	5.65239	7.00934	6.57567	3.07672	5.64372
ENSG00000065534.18	MYLK	3.49036	2.58045	10.1396	1.07653	3.22721
ENSG00000065548.18	ZC3H15	13.8925	14.8292	19.6758	16.8689	14.2701
ENSG00000065559.15	MAP2K4	2.22531	2.15936	1.87062	2.53519	5.79131
ENSG00000065600.12	TMEM206	2.22665	2.48997	1.86091	1.55063	1.41322
ENSG00000065609.14	SNAP91	0	0	0	0.0106152	0.0176907
ENSG00000065613.14	SLK	5.10301	2.06906	2.1555	7.28425	6.22349
ENSG00000065615.14	CYB5R4	0.566728	1.25937	0.6499	1.06406	0.892757
ENSG00000065618.20	COL17A1	0.0385826	0.00996949	0.00783096	0.0299753	0.0333033
ENSG00000065621.15	GSTO2	1.45568	0.475496	2.30231	3.24345	2.15739
ENSG00000065665.21	SEC61A2	6.65549	8.13097	2.84015	2.34378	2.88443
ENSG00000065675.14	PRKCQ	0.165478	0.171033	0.100759	0.642809	0.178544
ENSG00000065717.15	TLE2	10.248	1.05242	1.46667	10.4117	7.56997
ENSG00000065802.12	ASB1	2.47338	2.55833	2.39054	3.96522	4.24131
ENSG00000065809.13	FAM107B	16.655	7.20602	11.7778	21.083	21.658
ENSG00000065833.9	ME1	11.8589	15.2791	2.42022	1.18445	2.07968
ENSG00000065882.16	TBC1D1	5.84174	2.59635	3.78485	4.95425	5.99046
ENSG00000065883.16	CDK13	2.15947	2.24342	2.62305	2.10504	3.16878
ENSG00000065911.12	MTHFD2	0.0904602	0.934974	0.355732	1.43488	2.00086
ENSG00000065923.10	SLC9A7	0.885073	1.30583	1.79086	1.05408	1.68592
ENSG00000065970.9	FOXJ2	1.82702	1.21938	1.97714	2.803	2.22354
ENSG00000065978.19	YBX1	122.38	108.852	84.4591	112.36	154.64
ENSG00000065989.16	AC011529.1	0.298347	10.4177	0.368236	3.39332	3.06244
ENSG00000066027.12	PPP2R5A	14.2744	33.3637	50.8277	36.4651	59.7555
ENSG00000066032.18	CTNNA2	0	0.158932	7.3876	0.0187397	0.0936912
ENSG00000066044.15	ELAVL1	8.04324	5.01873	9.61701	8.53875	9.24451
ENSG00000066056.14	TIE1	0.902649	1.32379	2.49228	1.65317	3.12358
ENSG00000066084.13	DIP2B	4.54067	3.7907	3.44799	3.69686	5.80857
ENSG00000066117.14	SMARCD1	16.6568	9.28561	8.28495	7.69803	8.06396
ENSG00000066135.13	KDM4A	6.96286	5.92472	5.892	3.30946	8.35244
ENSG00000066136.20	NFYC	8.94791	15.1356	14.7525	8.03848	12.0607
ENSG00000066185.13	ZMYND12	0.574999	0.161496	1.57299	0.874026	0.755272
ENSG00000066230.11	SLC9A3	0.716032	0.150015	0.216032	9.07112	0.146162
ENSG00000066248.15	NGEF	12.32	16.7357	12.6456	18.5962	12.3054
ENSG00000066279.18	ASPM	1.03661	5.06594	1.87528	3.05414	1.5129
ENSG00000066294.14	CD84	0.247439	0.35774	0.322854	1.5257	0.928063
ENSG00000066322.15	ELOVL1	24.695	31.2868	22.3233	46.4575	26.105
ENSG00000066336.11	SPI1	9.14458	17.5685	7.80928	15.1168	17.5723
ENSG00000066379.15	ZNRD1	6.11771	3.91358	2.47132	3.1917	4.42188
ENSG00000066382.16	MPPED2	0.312635	1.45237	0.209264	0.0172263	0.157895
ENSG00000066405.13	CLDN18	0.014677	0.0189622	0	0.0190046	0.126687
ENSG00000066422.4	ZBTB11	2.65419	2.69771	2.43241	2.98935	2.68131
ENSG00000066427.22	ATXN3	1.16214	1.58892	3.11448	1.30758	3.04347
ENSG00000066455.13	GOLGA5	14.0693	8.35222	15.9872	9.34016	13.6934
ENSG00000066468.22	FGFR2	5.91442	7.9666	0	4.33226	2.93453
ENSG00000066557.6	LRRC40	6.30977	7.82991	7.02617	5.78623	9.80849
ENSG00000066583.12	ISOC1	26.1394	13.8567	14.1041	19.7773	29.3243
ENSG00000066629.17	EML1	0.646854	0.165566	1.49249	0.561022	1.56705
ENSG00000066651.20	TRMT11	7.05145	4.80135	3.21055	4.63934	3.41343
ENSG00000066654.14	THUMPD1	3.61486	4.54026	5.59209	3.81192	6.85946
ENSG00000066697.14	MSANTD3	3.06734	5.97684	3.58911	4.14539	5.02761
ENSG00000066735.14	KIF26A	0.0242118	0.0104269	0.0655223	0.198555	0.0174157
ENSG00000066739.12	ATG2B	3.01769	2.02597	2.49964	1.67888	5.33995
ENSG00000066777.9	ARFGEF1	4.66412	3.76459	0.980683	10.9232	2.38321
ENSG00000066813.14	ACSM2B	45.9699	32.8476	128.628	8.06582	32.2348
ENSG00000066827.16	ZFAT	0.753546	0.902322	0.907719	1.38031	0.687455
ENSG00000066855.16	MTFR1	14.7826	12.0984	3.80127	16.396	9.45554
ENSG00000066923.17	STAG3	1.34676	0.533483	0.709157	0.756772	0.246754
ENSG00000066926.11	FECH	1.95176	1.31702	5.42486	2.73651	4.22516
ENSG00000066933.16	MYO9A	0.169049	0.100536	0.490159	0.437787	0.787492
ENSG00000067048.17	DDX3Y	0.40989	14.5199	6.86833	2.11065	0.37026
ENSG00000067057.17	PFKP	0.726475	11.0093	0.38855	2.05933	4.95725
ENSG00000067064.11	IDI1	21.2578	21.4333	9.19467	19.6938	56.4066
ENSG00000067066.17	SP100	9.7793	3.94238	6.59665	6.15406	5.3361
ENSG00000067082.15	KLF6	8.90836	8.34225	10.8522	49.4869	12.8029
ENSG00000067113.17	PLPP1	6.84731	21.2243	12.2677	17.1123	13.3166
ENSG00000067141.17	NEO1	1.29327	0.484809	2.55009	4.39039	2.51603
ENSG00000067167.8	TRAM1	67.935	41.3697	18.7526	215.326	56.3381
ENSG00000067177.15	PHKA1	0.884419	0.055468	0.592548	0.0555921	0.741169
ENSG00000067182.7	TNFRSF1A	22.9672	45.4855	32.7166	47.3676	72.4472
ENSG00000067191.16	CACNB1	0.591576	0.337482	0.615944	0.42777	0.679735
ENSG00000067208.14	EVI5	1.68661	1.68535	4.0183	1.80856	4.7485
ENSG00000067221.14	STOML1	1.61625	0.949767	1.32276	2.49787	2.59893
ENSG00000067225.18	PKM	13.5628	18.3364	5.41005	17.4548	35.9942
ENSG00000067248.10	DHX29	6.01377	2.5467	2.64462	5.06153	4.25366
ENSG00000067334.14	DNTTIP2	3.87288	5.35033	5.09322	5.08995	5.11772
ENSG00000067365.14	METTL22	2.06764	2.68839	1.99104	1.10342	0.969338
ENSG00000067369.13	TP53BP1	0.663146	0.585636	0.920025	1.57606	0.534368
ENSG00000067445.20	TRO	5.44762	0.178314	4.00419	0.641262	1.57675
ENSG00000067533.6	RRP15	1.68898	2.28048	2.59211	4.34708	2.47958
ENSG00000067560.11	RHOA	87.3315	79.8351	76.2664	132.414	78.2833
ENSG00000067596.11	DHX8	2.64816	2.96921	3.00547	3.59807	2.28806
ENSG00000067601.8	PMS2P4	2.64872	2.50395	2.62244	2.50955	1.39408
ENSG00000067606.17	PRKCZ	1.77144	1.7119	4.12035	1.26616	1.49847
ENSG00000067646.12	ZFY	2.08994	1.81277	1.77243	0.317626	0.0846936
ENSG00000067704.10	IARS2	10.2589	18.4501	41.4968	44.2735	20.6297
ENSG00000067715.14	SYT1	0.0853418	0.0441036	0.580271	0	0.147329
ENSG00000067798.16	NAV3	3.66292	0.673779	0.441735	0.0372205	0.292423
ENSG00000067829.19	IDH3G	21.232	37.8798	12.6878	22.9969	18.9677
ENSG00000067836.12	ROGDI	4.6486	8.5306	19.982	4.79242	4.02531
ENSG00000067840.12	PDZD4	0.0753626	0.0811385	0.127467	0.910782	104.732
ENSG00000067842.17	ATP2B3	0	0.0093502	0.102823	0.0093711	0
ENSG00000067900.8	ROCK1	2.0973	1.73646	3.6073	5.71828	4.45145
ENSG00000067955.14	CBFB	3.02395	4.66399	3.83005	7.96776	7.30952
ENSG00000067992.14	PDK3	1.60095	0.852297	1.05319	0.494812	1.02427
ENSG00000068001.14	HYAL2	10.7422	15.9978	6.54591	13.2548	14.7974
ENSG00000068024.16	HDAC4	0.750492	1.99719	1.55222	1.6478	1.56669
ENSG00000068028.17	RASSF1	13.8274	9.33393	4.11659	18.077	6.10186
ENSG00000068078.18	FGFR3	28.6121	49.7528	5.04485	113.286	48.6369
ENSG00000068079.7	IFI35	31.9743	22.9578	46.331	23.0449	25.4047
ENSG00000068097.14	HEATR6	2.00492	6.10673	1.40948	3.16171	2.22366
ENSG00000068120.15	COASY	30.7243	25.3334	28.5451	29.1023	31.9248
ENSG00000068137.15	PLEKHH3	17.6982	8.60938	13.1566	6.89409	5.95284
ENSG00000068305.17	MEF2A	3.17307	3.24502	4.29884	7.19783	3.97582
ENSG00000068308.13	OTUD5	18.0485	30.9861	19.9644	26.7902	16.6074
ENSG00000068323.17	TFE3	14.6454	39.4167	12.3899	16.6142	14.0398
ENSG00000068354.16	TBC1D25	4.44063	4.08528	2.99968	4.91329	5.9928
ENSG00000068366.19	ACSL4	4.64928	95.8879	1.14721	39.2135	145.283
ENSG00000068383.19	INPP5A	2.93113	4.20142	4.17333	5.72142	5.06642
ENSG00000068394.11	GPKOW	13.4832	12.5338	17.0539	15.4149	8.16101
ENSG00000068400.13	GRIPAP1	11.4454	15.1886	11.2835	11.8891	7.01732
ENSG00000068438.15	FTSJ1	6.96749	11.1357	6.8011	9.34148	8.43944
ENSG00000068489.12	PRR11	2.04468	4.62723	0.447551	2.16305	1.58611
ENSG00000068615.18	REEP1	2.66748	0.0361501	0.0094652	0.821233	0.06038
ENSG00000068650.18	ATP11A	2.81101	7.53534	1.88568	8.2051	2.09052
ENSG00000068654.16	POLR1A	2.82324	3.36616	2.62363	3.33713	7.45877
ENSG00000068697.7	LAPTM4A	67.0804	48.8919	206.015	164.631	58.2214
ENSG00000068724.16	TTC7A	2.26301	3.70863	4.21552	5.45739	2.09757
ENSG00000068745.15	IP6K2	53.0028	33.6565	10.2422	18.6297	13.7034
ENSG00000068781.21	STON1-GTF2A1L	0	0	0	0.016442	0.0822034
ENSG00000068784.13	SRBD1	1.01592	0.809866	1.65617	2.29509	1.58591
ENSG00000068796.16	KIF2A	2.0444	0.826327	0.927249	1.10916	1.47877
ENSG00000068831.19	RASGRP2	0.636303	2.83677	10.2591	2.39053	13.1314
ENSG00000068878.15	PSME4	5.45144	7.96499	4.17983	6.80746	4.63079
ENSG00000068885.15	IFT80	2.56452	1.67156	2.16489	1.32628	1.96101
ENSG00000068903.20	SIRT2	12.9742	17.3395	7.3701	8.20135	14.2728
ENSG00000068912.14	ERLEC1	11.5066	11.4146	11.4638	26.0671	22.3791
ENSG00000068971.14	PPP2R5B	21.3231	8.88941	5.12165	18.8692	18.6296
ENSG00000068976.14	PYGM	0.0234113	0.105863	0.047517	0.439557	0.555717
ENSG00000068985.5	PAGE1	0.579172	15.9275	0	0	0
ENSG00000069011.16	PITX1	6.39978	8.43204	0	8.67653	0.991329
ENSG00000069018.18	TRPC7	0.0170764	0.176497	0	0.0221115	0.073699
ENSG00000069020.18	MAST4	0.888003	2.38575	0.788055	1.04399	1.57148
ENSG00000069122.19	ADGRF5	0.495606	0.853742	2.65728	2.03217	2.47763
ENSG00000069188.17	SDK2	0	0.0176656	0.0138762	2.28986	0.0590122
ENSG00000069206.15	ADAM7	0	0	0	0	0
ENSG00000069248.12	NUP133	2.30437	5.00444	6.06021	8.9515	3.71498
ENSG00000069275.13	NUCKS1	21.6442	112.051	60.7991	47.2504	109.268
ENSG00000069329.17	VPS35	21.8649	4.46565	6.31052	5.49118	3.26398
ENSG00000069345.12	DNAJA2	36.5959	7.8398	14.1268	8.15679	7.05821
ENSG00000069399.15	BCL3	62.367	55.1443	53.4915	23.572	83.2066
ENSG00000069424.14	KCNAB2	4.27781	10.5659	13.3372	3.01395	1.72776
ENSG00000069431.11	ABCC9	1.91513	1.6192	2.34367	0.419381	1.36744
ENSG00000069482.7	GAL	0	0	0	1.7922	0.633557
ENSG00000069493.15	CLEC2D	0.9486	5.74292	0.525092	2.26373	1.33647
ENSG00000069509.6	FUNDC1	5.81252	4.7075	4.04987	7.91955	9.26682
ENSG00000069535.14	MAOB	32.4512	23.8708	148.015	21.8756	30.3194
ENSG00000069667.16	RORA	0.582948	0.413819	3.95913	1.70045	1.55517
ENSG00000069696.6	DRD4	1.03365	4.53095	2.65991	13.9579	11.1527
ENSG00000069702.11	TGFBR3	1.27778	1.48658	2.63862	0.493892	0.905398
ENSG00000069764.9	PLA2G10	0	0.126244	0	0.632634	0
ENSG00000069812.11	HES2	0.0302524	0.169369	0.0102337	0.613703	0.348172
ENSG00000069849.11	ATP1B3	19.689	13.1091	3.38302	12.5449	5.97969
ENSG00000069869.16	NEDD4	1.6856	1.50588	5.68986	9.24125	4.29522
ENSG00000069943.10	PIGB	0.480184	0.946083	1.51065	2.40936	1.73564
ENSG00000069956.12	MAPK6	6.89582	4.22246	5.46129	8.28656	12.9606
ENSG00000069966.18	GNB5	2.19296	1.19685	1.80119	2.26104	4.59072
ENSG00000069974.16	RAB27A	3.75631	5.93428	3.03184	4.92689	10.5208
ENSG00000069998.12	HDHD5	8.38419	8.34886	9.73046	8.6679	8.79593
ENSG00000070010.19	UFD1	10.4086	11.4123	6.51543	6.54861	7.31163
ENSG00000070018.9	LRP6	3.33912	3.17948	3.49003	2.13801	3.2113
ENSG00000070019.5	GUCY2C	0.23418	4.85766	0.237653	0.0505382	0.280746
ENSG00000070031.4	SCT	0.414638	0.267849	0.525984	0.134224	1.78951
ENSG00000070047.12	PHRF1	12.5167	10.3749	11.105	11.3866	6.3254
ENSG00000070061.15	ELP1	5.71719	8.66597	4.88828	7.93922	4.91547
ENSG00000070081.16	NUCB2	12.2704	11.474	10.2145	3.59855	6.88363
ENSG00000070087.14	PFN2	4.1456	0.322878	0.134269	0.723341	4.21916
ENSG00000070159.14	PTPN3	8.37921	6.66738	4.17424	7.14849	7.28683
ENSG00000070182.20	SPTB	0.143719	0.0238052	0.0448772	0.0477169	0.087474
ENSG00000070190.13	DAPP1	0.178186	0.337642	0.494265	0.922901	0.487048
ENSG00000070193.4	FGF10	0	0	0	0	0
ENSG00000070214.16	SLC44A1	4.57808	5.4286	3.23673	10.5508	4.66892
ENSG00000070269.14	TMEM260	1.10779	0.968698	1.6452	1.67933	2.23019
ENSG00000070366.14	SMG6	0.309566	0.279965	0.539303	0.801687	0.222673
ENSG00000070367.16	EXOC5	1.85801	1.14094	2.65754	2.24169	3.04717
ENSG00000070371.16	CLTCL1	1.57304	1.19837	1.67344	2.29674	0.819363
ENSG00000070388.11	FGF22	0.529939	0.456443	1.03576	0.127073	2.32949
ENSG00000070404.10	FSTL3	5.2853	3.87874	3.30213	41.8071	25.3709
ENSG00000070413.20	DGCR2	9.82518	10.8212	24.3053	42.1596	21.4959
ENSG00000070423.18	RNF126	28.4629	29.2022	21.768	31.0877	21.303
ENSG00000070444.15	MNT	1.51649	2.12928	1.62802	3.86237	3.4618
ENSG00000070476.15	ZXDC	8.54067	7.68939	11.1135	8.70844	4.15801
ENSG00000070495.14	JMJD6	5.01494	4.8033	3.4485	8.87107	5.46021
ENSG00000070501.12	POLB	5.85618	3.62001	4.0294	2.51044	5.04341
ENSG00000070526.15	ST6GALNAC1	0.0321112	0	0	0.0415794	0.0346468
ENSG00000070540.13	WIPI1	6.76153	7.28664	9.43093	3.79669	3.83788
ENSG00000070601.10	FRMPD1	0.239751	0.262097	1.3569	0.501485	0.278581
ENSG00000070610.14	GBA2	21.0471	27.8962	20.5413	24.6364	19.4999
ENSG00000070614.15	NDST1	10.1883	13.6222	8.87315	17.914	29.6316
ENSG00000070669.17	ASNS	0	0.287763	0.0452072	0.403769	0
ENSG00000070718.12	AP3M2	1.89395	1.50407	0.784686	1.55243	1.53731
ENSG00000070729.13	CNGB1	0	0.0482628	0	0	0.20959
ENSG00000070731.10	ST6GALNAC2	0.774401	0.068216	0.0535832	0.0683685	0
ENSG00000070748.18	CHAT	0	0	0	0	0
ENSG00000070756.16	PABPC1	142.406	224.736	98.565	623.108	171.029
ENSG00000070759.17	TESK2	1.4621	1.5494	2.70082	0.999786	2.12704
ENSG00000070761.8	CFAP20	9.19012	5.32464	22.8593	5.55124	3.98676
ENSG00000070770.9	CSNK2A2	8.80426	4.9473	6.39094	7.03928	5.79094
ENSG00000070778.13	AL162171.1	1.99048	0.505142	2.80636	2.89035	2.56184
ENSG00000070785.16	EIF2B3	7.91258	5.98912	5.40196	4.65712	5.17417
ENSG00000070808.15	CAMK2A	0.0265975	0.664354	0.602821	0.02296	0.0191318
ENSG00000070814.19	TCOF1	5.4482	10.4752	1.6737	5.12279	7.22071
ENSG00000070831.16	CDC42	11.9439	12.9734	15.0416	15.7887	11.9977
ENSG00000070882.13	OSBPL3	2.77039	4.85944	0.417276	3.23814	2.00731
ENSG00000070886.12	EPHA8	0	0.0777818	0.0509142	0.0389779	0
ENSG00000070915.9	SLC12A3	0	0.0455951	0.026861	0.0228485	0
ENSG00000070950.10	RAD18	1.78783	1.89627	0.73683	2.50706	0.876052
ENSG00000070961.15	ATP2B1	3.52663	1.52124	1.20075	3.07903	10.684
ENSG00000070985.13	TRPM5	0.0275239	0.0711201	0.0698303	0.160378	0.0890918
ENSG00000071051.14	NCK2	11.1982	7.4825	2.04595	44.9479	8.46365
ENSG00000071054.16	MAP4K4	7.39853	28.7408	13.4668	20.5413	9.79767
ENSG00000071073.13	MGAT4A	3.30454	2.87304	1.17145	3.9785	2.03916
ENSG00000071082.11	RPL31	87.4031	206.728	69.9822	182.746	114.427
ENSG00000071127.17	WDR1	17.5759	14.1753	8.54712	40.7627	16.5209
ENSG00000071189.21	SNX13	1.69373	1.14132	1.24364	1.31158	2.1643
ENSG00000071203.9	AP001034.1	0	0	0	0	0
ENSG00000071205.11	ARHGAP10	0.177374	0.15714	2.64865	0.269047	0.448376
ENSG00000071242.12	RPS6KA2	1.07715	0.307357	2.58863	1.74558	2.26736
ENSG00000071243.16	ING3	1.99226	1.17859	1.14924	1.00472	1.74228
ENSG00000071246.11	VASH1	1.20026	0.994785	1.02654	3.28426	3.64889
ENSG00000071282.12	LMCD1	0.428949	0.82738	1.45921	3.19175	3.07677
ENSG00000071462.11	BUD23	18.5456	19.7305	10.6711	12.4691	8.26467
ENSG00000071537.14	SEL1L	9.25776	5.06598	14.5734	7.08014	12.4521
ENSG00000071539.14	TRIP13	1.75781	3.39593	0.683542	3.8077	3.58051
ENSG00000071553.17	ATP6AP1	30.1336	19.9431	20.8679	30.3221	18.8895
ENSG00000071564.15	TCF3	8.35404	8.25087	7.79717	18.6581	9.90155
ENSG00000071575.11	TRIB2	3.70788	9.56558	10.6132	4.69346	7.591
ENSG00000071626.16	DAZAP1	22.1868	29.3461	16.039	23.5186	31.7521
ENSG00000071655.18	MBD3	11.7612	5.71821	10.4594	11.4084	27.3584
ENSG00000071677.1	PRLH	0.413067	0.266835	0.209597	0	0
ENSG00000071794.16	HLTF	11.8029	6.47845	3.8028	5.46157	4.86346
ENSG00000071859.15	FAM50A	127.809	133.105	33.3909	60.1721	57.2627
ENSG00000071889.16	FAM3A	23.4014	12.381	12.8728	11.3007	21.3257
ENSG00000071894.17	CPSF1	24.8683	37.3037	30.7175	57.9919	19.7331
ENSG00000071909.18	MYO3B	0.198609	0	0.053748	0.0342894	0
ENSG00000071967.12	CYBRD1	7.76969	0.367749	0.556331	1.33778	5.09589
ENSG00000071991.8	CDH19	0	0	0.0725527	0	0.171417
ENSG00000071994.10	PDCD2	5.53163	8.66958	5.00702	11.1637	8.23042
ENSG00000072041.17	SLC6A15	0	0	0	0	0
ENSG00000072042.13	RDH11	40.8193	7.59795	6.04865	6.9215	58.9159
ENSG00000072062.13	PRKACA	14.776	16.3384	20.1106	12.4909	37.1519
ENSG00000072071.16	ADGRL1	1.29775	5.76039	0.371629	6.03947	8.23499
ENSG00000072080.11	SPP2	1.07757	0.0556873	217.66	8.65083	11.9056
ENSG00000072110.13	ACTN1	10.2215	13.2191	14.2474	10.4979	9.37874
ENSG00000072121.16	ZFYVE26	2.49639	1.77188	1.90975	1.85227	1.6783
ENSG00000072133.11	RPS6KA6	0	0.144189	0	0	0.187315
ENSG00000072134.15	EPN2	1.22916	1.64594	1.44879	5.62859	1.94788
ENSG00000072135.13	PTPN18	10.0831	13.8505	19.0269	27.7998	18.7411
ENSG00000072163.19	LIMS2	12.0203	11.2469	12.4333	0.806926	4.5334
ENSG00000072182.12	ASIC4	0.0415428	0.013418	0.147556	0	0.0448231
ENSG00000072195.15	SPEG	0.0319494	0	0.00324233	0.103425	0.606711
ENSG00000072201.13	LNX1	1.50479	0.381446	0.444602	3.21871	0.472697
ENSG00000072210.18	ALDH3A2	19.1686	46.8575	54.768	51.8279	34.8043
ENSG00000072274.13	TFRC	3.85466	7.34813	7.36929	7.69972	20.1988
ENSG00000072310.16	SREBF1	30.3927	57.6188	29.293	88.6436	138.13
ENSG00000072315.3	TRPC5	0.0933805	0	0	0.0120914	0
ENSG00000072364.13	AFF4	6.86334	6.08841	3.68367	10.6457	12.7976
ENSG00000072401.15	UBE2D1	4.76309	6.33595	1.57414	5.96464	4.97014
ENSG00000072415.8	MPP5	1.2847	0.717094	3.15179	1.89768	2.77228
ENSG00000072422.17	RHOBTB1	1.07247	5.26233	1.77151	3.04331	8.14933
ENSG00000072501.17	SMC1A	3.79136	4.27343	4.86623	4.69377	8.05802
ENSG00000072506.12	HSD17B10	132.571	96.095	204.015	37.8021	69.5411
ENSG00000072518.20	MARK2	9.78152	9.24912	5.02624	9.90079	9.23465
ENSG00000072571.20	HMMR	1.94137	2.86651	0.85843	1.36463	0.807944
ENSG00000072609.17	CHFR	5.86412	3.75523	1.23093	3.68942	3.44868
ENSG00000072657.8	TRHDE	2.41826	0.271167	0	0.0413568	0
ENSG00000072682.18	P4HA2	4.24553	3.18168	1.71168	10.9283	1.20401
ENSG00000072694.20	FCGR2B	0.319722	0.423662	0.0665567	0.976601	0.53072
ENSG00000072736.19	NFATC3	0.365315	0.231988	1.1876	0.561223	0.507733
ENSG00000072756.17	TRNT1	2.98844	3.16891	0.791569	2.90828	2.04821
ENSG00000072778.20	ACADVL	164.152	261.653	74.2985	105.127	280.213
ENSG00000072786.13	STK10	1.14982	2.55228	2.38962	2.94604	1.97971
ENSG00000072803.17	FBXW11	6.90238	4.87566	2.87731	8.44387	9.70483
ENSG00000072818.12	ACAP1	1.71217	0.825965	1.04403	4.69094	4.10702
ENSG00000072832.14	CRMP1	0.0561823	1.54849	0.0950259	5.24998	3.89979
ENSG00000072840.13	EVC	0	0.719827	0.0542182	3.23164	1.31759
ENSG00000072849.11	DERL2	5.18512	6.46725	5.33137	5.68532	16.1108
ENSG00000072858.10	SIDT1	0.230006	0.05244	0.123574	0.262786	0.102187
ENSG00000072864.15	NDE1	0.35728	0.282085	1.02731	0.745342	0.364075
ENSG00000072952.18	MRVI1	0.106217	0.274459	0.344936	0.265903	2.91859
ENSG00000072954.7	TMEM38A	12.7413	4.24506	3.77906	2.41091	4.25421
ENSG00000072958.8	AP1M1	4.5605	11.2497	5.98731	4.14641	8.27742
ENSG00000073008.15	PVR	8.63743	13.2964	6.60591	18.4088	18.9476
ENSG00000073050.11	XRCC1	5.86391	11.0585	4.57514	6.2662	4.5241
ENSG00000073060.16	SCARB1	86.813	53.4544	44.2254	60.5237	106.732
ENSG00000073067.14	CYP2W1	0.214896	0.302878	0.495643	2.55492	0.337257
ENSG00000073111.14	MCM2	0.878874	0.627501	3.97838	3.0397	0.474136
ENSG00000073146.16	MOV10L1	0.563339	0.0922584	0.0563642	0.0924647	0.154096
ENSG00000073150.13	PANX2	3.65608	17.3954	6.27899	2.68569	1.02412
ENSG00000073169.14	SELENOO	67.0081	69.8184	67.3463	42.9946	56.9132
ENSG00000073282.13	TP63	0.0145827	0	0.0591961	0.0188826	0.0314684
ENSG00000073331.18	ALPK1	0.796242	1.61738	0.682354	0.744625	1.66096
ENSG00000073350.13	LLGL2	14.8428	17.6534	15.1539	43.5002	18.7894
ENSG00000073417.15	PDE8A	3.74671	2.71075	6.74732	11.0613	8.51142
ENSG00000073464.12	CLCN4	1.17258	0.902734	1.44263	0.94635	2.0624
ENSG00000073536.18	NLE1	2.3005	3.31957	2.27398	2.95303	3.37401
ENSG00000073578.17	SDHA	5.18188	6.43765	2.1338	2.15068	7.38315
ENSG00000073584.20	SMARCE1	0.466428	0.411911	0.506301	0.512217	0.541481
ENSG00000073598.6	FNDC8	0	0	0	0	0
ENSG00000073605.18	GSDMB	24.0076	34.9061	9.82979	20.3735	14.8446
ENSG00000073614.12	KDM5A	1.23561	1.68377	1.93583	2.96632	2.53986
ENSG00000073670.14	ADAM11	0.260559	0.102454	0.804768	0.865471	0.171125
ENSG00000073711.11	PPP2R3A	0.637349	0.588168	0.220339	0.235793	0.392957
ENSG00000073712.15	FERMT2	4.89004	4.20352	12.7366	2.39427	6.49267
ENSG00000073734.9	ABCB11	1.65377	4.46498	7.14352	0	1.7081
ENSG00000073737.16	DHRS9	0.11632	0.206637	0.295112	0.169445	0.156881
ENSG00000073754.6	CD5L	0.0220838	0.0855947	9.65928	0	2.04917
ENSG00000073756.12	PTGS2	0	0.107038	0.0735679	0.0670483	0.692778
ENSG00000073792.15	IGF2BP2	10.2025	15.651	3.84472	45.5222	11.7785
ENSG00000073803.14	MAP3K13	3.1623	1.84439	9.79883	9.7915	2.88457
ENSG00000073849.15	ST6GAL1	42.0965	42.4024	187.7	77.7595	44.1452
ENSG00000073861.3	TBX21	0.353113	0.295196	0.590225	0.995151	0.851638
ENSG00000073905.8	VDAC1P1	0.128596	0.166142	0.0652518	0.333028	0
ENSG00000073910.21	FRY	2.76833	1.31179	1.8377	3.81683	1.54184
ENSG00000073921.18	PICALM	26.7466	21.3377	17.6331	24.0238	16.0665
ENSG00000073969.18	NSF	0.185199	0.478543	0.906564	0.550145	0.446663
ENSG00000074047.21	GLI2	0.00742745	0	0.037688	0.336612	0.272474
ENSG00000074054.18	CLASP1	2.92062	3.62038	2.93891	4.07564	3.04478
ENSG00000074071.14	MRPS34	96.4747	89.3238	75.2072	55.4775	40.543
ENSG00000074181.9	NOTCH3	1.09537	1.31035	0.95281	7.84966	4.94004
ENSG00000074201.8	CLNS1A	18.3689	13.4231	14.8456	15.3904	22.2663
ENSG00000074211.14	PPP2R2C	0	0.300852	0.00590792	1.73376	0.125625
ENSG00000074219.13	TEAD2	5.61716	9.29015	0.649891	11.3958	20.6893
ENSG00000074266.20	EED	3.70868	2.15255	1.6583	3.11159	3.05948
ENSG00000074276.10	CDHR2	0.927779	1.77823	0.175892	17.162	20.8128
ENSG00000074317.11	SNCB	0	0	0	0	0.117192
ENSG00000074319.13	TSG101	13.9607	12.1367	13.0947	19.9225	10.1853
ENSG00000074356.17	NCBP3	1.65204	3.46001	1.54874	2.49409	4.15649
ENSG00000074370.18	ATP2A3	0.656545	1.81911	0.818805	6.07383	3.87479
ENSG00000074410.14	CA12	0.101289	6.96592	0.0237212	0.433821	0.0504404
ENSG00000074416.14	MGLL	10.0132	7.53254	1.96602	8.65766	16.5434
ENSG00000074527.12	NTN4	4.01804	0.355097	1.89935	15.9473	2.45714
ENSG00000074582.14	BCS1L	16.7012	20.118	13.9521	19.2019	11.9436
ENSG00000074590.13	NUAK1	2.30299	0.743848	2.46348	1.58169	6.31284
ENSG00000074603.19	DPP8	1.47913	1.31079	2.17844	3.79595	2.17783
ENSG00000074621.14	SLC24A1	0.414159	0.201624	0.907607	1.04146	0.608768
ENSG00000074657.13	ZNF532	0.844038	1.52076	1.0788	3.13694	5.14906
ENSG00000074660.16	SCARF1	0.714828	0.582537	1.65175	1.32432	1.16284
ENSG00000074695.6	LMAN1	17.66	9.7717	36.7098	39.337	56.6205
ENSG00000074696.13	HACD3	5.52627	2.91946	13.2991	27.0903	17.2162
ENSG00000074706.13	IPCEF1	0.0965156	0.116382	0.0979471	0.441574	0.138849
ENSG00000074755.15	ZZEF1	2.08312	2.54501	1.46623	2.96396	7.7759
ENSG00000074771.3	NOX3	0	0	0	0	0
ENSG00000074800.15	ENO1	277.544	255.127	113.352	84.5055	96.8313
ENSG00000074803.18	SLC12A1	0	0.104248	1.03004	0	0.0183286
ENSG00000074842.7	MYDGF	78.5704	54.7015	127.254	136.786	159.662
ENSG00000074855.11	ANO8	7.00489	17.2557	6.26856	4.52811	6.0182
ENSG00000074935.14	TUBE1	2.14653	1.17291	2.82641	2.20164	2.55675
ENSG00000074964.17	ARHGEF10L	27.4544	56.4955	24.7797	11.7699	49.4369
ENSG00000074966.11	TXK	0.0943881	0.101622	0.287364	0.346287	0.101841
ENSG00000075035.10	WSCD2	0	0	0	0.0104751	0
ENSG00000075043.18	KCNQ2	0	0	0	0.0110531	0
ENSG00000075073.14	TACR2	0.0569748	0.539804	0.0963663	0.270505	0.450807
ENSG00000075089.9	ACTR6	7.63606	9.88402	3.00395	3.72174	4.32008
ENSG00000075131.10	TIPIN	1.47311	1.85177	1.73738	1.03106	0.816192
ENSG00000075142.13	SRI	4.29816	0.814675	7.70517	10.1645	6.02604
ENSG00000075151.20	EIF4G3	9.24468	10.527	5.96237	3.767	8.21515
ENSG00000075188.9	NUP37	4.377	1.35315	3.06175	2.83379	2.05771
ENSG00000075213.11	SEMA3A	0	0.418452	0	0.0305009	0.266862
ENSG00000075218.19	GTSE1	2.24039	4.12767	1.08972	3.84508	1.37314
ENSG00000075223.14	SEMA3C	0.0089385	0.0692896	0.0272132	0.0810186	0.443638
ENSG00000075234.17	TTC38	41.1299	53.8276	93.3773	37.4912	108.617
ENSG00000075239.13	ACAT1	25.9735	10.2689	66.1149	16.816	21.3449
ENSG00000075240.17	GRAMD4	7.39829	12.6343	17.3644	21.1042	19.7581
ENSG00000075275.16	CELSR1	0.523704	2.65693	5.11164	2.08399	0.92798
ENSG00000075290.7	WNT8B	0.103267	0	0	0.133716	0
ENSG00000075292.19	ZNF638	6.01461	9.7303	5.92194	7.7258	12.432
ENSG00000075303.13	SLC25A40	2.8528	2.54952	2.25296	2.7913	2.01347
ENSG00000075336.12	TIMM21	4.06025	2.54831	4.43989	5.67858	3.98466
ENSG00000075340.23	ADD2	0.00430244	0	0	0.0947078	0.0557061
ENSG00000075388.4	FGF4	0	0	0	0.0223071	0
ENSG00000075391.16	RASAL2	0.319455	1.00547	0.369028	1.33776	2.13408
ENSG00000075399.14	VPS9D1	10.6275	15.1434	18.9526	12.535	11.2024
ENSG00000075407.18	ZNF37A	1.50057	1.6129	1.68644	1.65933	2.33715
ENSG00000075413.18	MARK3	11.1674	6.75842	5.77545	4.2007	8.04607
ENSG00000075415.12	SLC25A3	57.902	19.67	12.1415	36.1184	77.7041
ENSG00000075420.13	FNDC3B	5.80278	9.78101	6.86478	17.571	8.12426
ENSG00000075426.12	FOSL2	6.80609	7.11133	1.89287	4.57404	4.40282
ENSG00000075429.8	CACNG5	0	0	0	0	0
ENSG00000075461.6	CACNG4	0	14.0967	0.13899	0.118228	0.0985157
ENSG00000075539.14	FRYL	0.927712	1.30331	0.645929	2.04485	1.63264
ENSG00000075568.17	TMEM131	3.60378	2.59265	2.61776	3.39963	2.98617
ENSG00000075618.18	FSCN1	1.78359	42.678	5.83403	8.39817	11.2603
ENSG00000075624.15	ACTB	816.052	1234.34	491.533	998.48	626.845
ENSG00000075643.6	MOCOS	12.0503	7.16403	8.15562	7.96414	7.35495
ENSG00000075651.16	PLD1	1.5094	4.3658	0.688442	3.4697	2.17754
ENSG00000075673.11	ATP12A	0	0	0	0	0
ENSG00000075702.18	WDR62	1.55008	4.01247	0.642758	0.79134	1.00708
ENSG00000075711.20	DLG1	4.62924	6.20495	7.95725	7.05955	6.5563
ENSG00000075785.12	RAB7A	99.7181	58.129	88.8758	85.0497	47.3327
ENSG00000075790.10	BCAP29	5.96538	3.49332	3.21776	4.79411	2.93836
ENSG00000075826.17	SEC31B	5.06489	1.172	0.662552	2.50052	1.24571
ENSG00000075856.12	SART3	9.35997	5.57135	5.56451	5.6023	7.84198
ENSG00000075884.14	ARHGAP15	0.30257	0.206953	0.370275	0.829662	2.01638
ENSG00000075886.11	TUBA3D	0.13874	0.22406	0.422394	1.07789	0
ENSG00000075891.21	PAX2	0	0	0.0265899	0.0226179	0.320395
ENSG00000075914.13	EXOSC7	11.2645	11.42	2.66111	5.64305	4.22398
ENSG00000075945.13	KIFAP3	1.86204	3.86326	7.66978	4.2832	2.8127
ENSG00000075975.16	MKRN2	11.9071	8.80872	3.76866	10.9656	9.07364
ENSG00000076003.5	MCM6	5.12943	7.46183	3.70675	6.98336	2.78857
ENSG00000076043.10	REXO2	24.7345	4.98957	8.45187	8.24548	5.72557
ENSG00000076053.10	RBM7	1.63886	0.616444	2.23159	2.21163	2.83519
ENSG00000076067.13	RBMS2	0.9848	0.671727	0.949746	2.21769	1.58394
ENSG00000076108.11	BAZ2A	10.6573	9.42657	10.1159	11.1677	8.61062
ENSG00000076201.15	PTPN23	20.3042	26.4564	6.76042	20.5484	9.43253
ENSG00000076242.14	MLH1	7.76501	7.83824	2.61628	7.09617	7.52867
ENSG00000076248.10	UNG	17.7785	13.5839	18.9906	13.6143	37.3104
ENSG00000076258.10	FMO4	3.90383	2.93749	19.4168	3.13848	3.98065
ENSG00000076321.11	KLHL20	1.97852	3.30312	5.18915	3.17742	2.02385
ENSG00000076344.16	RGS11	0.0454563	0.132138	0.092261	0.220723	0.907345
ENSG00000076351.13	SLC46A1	3.97591	1.96614	6.19146	5.13936	3.74253
ENSG00000076356.7	PLXNA2	0.917609	3.7957	3.18932	4.38043	2.60901
ENSG00000076382.17	SPAG5	7.82659	11.7452	3.08587	4.46505	3.08921
ENSG00000076513.16	ANKRD13A	6.60975	6.22978	3.31249	5.07181	7.28375
ENSG00000076554.15	TPD52	16.6561	14.1886	5.97416	14.4012	4.13398
ENSG00000076555.15	ACACB	19.4756	3.97752	9.21272	3.49481	11.8512
ENSG00000076604.15	TRAF4	20.0549	22.6753	13.7094	29.5963	13.1735
ENSG00000076641.4	PAG1	6.88548	2.15366	1.19472	10.4849	4.67525
ENSG00000076650.6	GPATCH1	2.92792	5.87037	3.94535	2.18665	3.90629
ENSG00000076662.10	ICAM3	0.136899	0	0.138929	0.405176	0.211012
ENSG00000076685.18	NT5C2	2.31593	4.11245	1.87808	2.67017	1.73433
ENSG00000076706.17	AP002956.1	2.25534	3.99584	5.51695	7.70514	4.5815
ENSG00000076716.9	GPC4	2.0231	0.0994376	0.0892657	1.46642	0.49826
ENSG00000076770.14	MBNL3	4.18803	20.4479	13.077	11.3725	18.8947
ENSG00000076826.9	CAMSAP3	15.0239	12.7658	13.4308	28.2553	6.65407
ENSG00000076864.19	RAP1GAP	12.724	30.4912	9.91293	7.88828	14.1683
ENSG00000076924.12	XAB2	20.9287	25.4193	30.5387	16.3721	15.9814
ENSG00000076928.17	ARHGEF1	9.76094	36.2989	10.9373	29.7417	13.0113
ENSG00000076944.16	STXBP2	8.75325	11.8341	11.2849	17.1007	5.34112
ENSG00000076984.17	MAP2K7	11.9329	11.8845	15.4117	14.6144	23.4635
ENSG00000077009.13	NMRK2	0.191148	0.0617392	0	0	0
ENSG00000077044.10	DGKD	3.20308	5.14761	4.54176	3.67063	3.167
ENSG00000077063.11	CTTNBP2	0.727624	0	1.31009	0.0405234	0.1013
ENSG00000077080.9	ACTL6B	0.0912932	0.088461	0.671692	0.236423	0
ENSG00000077092.19	RARB	0.0589936	0.0571634	0.748358	1.03124	1.94138
ENSG00000077097.15	TOP2B	5.78267	8.01882	5.95083	10.7702	7.55332
ENSG00000077147.16	TM9SF3	17.411	14.4668	7.78982	32.6442	19.3118
ENSG00000077150.19	NFKB2	34.1793	46.2357	9.27312	41.2319	26.8068
ENSG00000077152.10	UBE2T	3.92764	10.7458	3.11502	6.45332	2.70648
ENSG00000077157.22	PPP1R12B	0.719442	1.58148	1.01113	1.46438	2.08303
ENSG00000077232.18	DNAJC10	2.68972	3.65217	2.2692	3.93147	4.81444
ENSG00000077235.18	GTF3C1	4.28201	7.6525	4.37902	3.99357	6.55366
ENSG00000077238.14	IL4R	7.68204	32.4327	9.25361	15.9346	27.6154
ENSG00000077254.14	USP33	6.92004	6.3846	4.29519	6.72545	4.67717
ENSG00000077264.15	PAK3	0.0104394	0	0	0	0.168955
ENSG00000077274.9	CAPN6	0	0.0398892	0.0156664	0.0999461	0
ENSG00000077279.18	DCX	0.058784	0.0276171	0.0271163	0.0138394	0
ENSG00000077312.9	SNRPA	39.1152	68.0793	13.122	21.6937	37.0033
ENSG00000077327.16	SPAG6	0.0703365	0	0.0285519	0.346088	0.0910685
ENSG00000077348.9	EXOSC5	19.849	65.0375	23.9455	22.7598	15.6537
ENSG00000077380.15	DYNC1I2	4.7731	5.53653	6.36424	14.0602	5.81411
ENSG00000077420.16	APBB1IP	27.5533	12.6664	6.49374	2.70062	16.5637
ENSG00000077454.16	LRCH4	2.33667	2.45472	1.87374	3.04549	0.545567
ENSG00000077458.13	FAM76B	2.96537	4.60207	2.90843	6.38004	2.53621
ENSG00000077463.15	SIRT6	14.8362	11.2496	11.2318	10.9665	16.6925
ENSG00000077498.9	TYR	0	0	0	0	0
ENSG00000077514.8	POLD3	2.76188	3.26132	1.59732	2.74307	2.7343
ENSG00000077522.13	ACTN2	0	0.0232451	11.4575	0.198025	0.116476
ENSG00000077549.18	CAPZB	52.1513	65.0507	57.2811	34.5271	32.7662
ENSG00000077585.14	GPR137B	10.3756	9.12999	0.959403	7.89566	21.9307
ENSG00000077616.11	NAALAD2	0.174954	0.0982762	0.0771953	0.265939	0.164147
ENSG00000077684.16	JADE1	1.48781	2.52143	0.98417	1.8329	7.12306
ENSG00000077713.19	SLC25A43	7.1253	5.1115	6.06155	8.40558	4.93188
ENSG00000077721.16	UBE2A	8.67037	3.12515	5.49404	10.7388	6.0107
ENSG00000077782.20	FGFR1	0.133929	0.880428	0.391756	0.749782	1.04553
ENSG00000077800.13	FKBP6	0.103397	0.0593716	0.023318	0.0148761	0
ENSG00000077935.17	SMC1B	2.41022	0.0828173	0.0520419	0.265608	0.221322
ENSG00000077942.19	FBLN1	13.33	16.3226	4.23072	5.13645	1.61511
ENSG00000077943.8	ITGA8	0.186219	0.13473	0.39308	0.462963	0.112517
ENSG00000077984.6	CST7	2.99856	2.60905	1.98729	12.9159	2.37698
ENSG00000078018.19	MAP2	0.584919	1.48092	0.196269	0.763495	1.49633
ENSG00000078043.16	PIAS2	2.30724	2.07296	1.31273	1.62262	1.78487
ENSG00000078053.17	AMPH	0	0.256675	0.0100808	0.0514497	0.192921
ENSG00000078061.13	ARAF	15.3626	18.9313	22.3056	17.256	13.1474
ENSG00000078070.13	MCCC1	10.1309	6.16041	16.9299	8.00843	5.78614
ENSG00000078081.8	LAMP3	5.20039	0.0744459	0.277764	1.56686	0.590634
ENSG00000078098.14	FAP	0.00782504	0.0505485	0.0238233	0.273572	0.827406
ENSG00000078114.18	NEBL	0.10782	0.0309555	0.0162102	0.0103416	0.258519
ENSG00000078124.12	ACER3	2.19598	0.342125	1.59931	1.81481	1.4495
ENSG00000078140.14	UBE2K	15.547	18.3047	8.71664	28.3225	17.7627
ENSG00000078142.13	PIK3C3	0.812302	1.08197	1.47362	2.15482	1.22547
ENSG00000078177.14	N4BP2	1.05037	0.854437	0.631674	1.83503	1.65499
ENSG00000078237.7	TIGAR	0.236713	0.119347	0.0351547	0.381268	1.25833
ENSG00000078246.17	TULP3	4.01347	14.9575	2.48905	8.52819	6.44005
ENSG00000078269.15	SYNJ2	0.77538	3.43865	1.24221	2.14902	2.19961
ENSG00000078295.16	ADCY2	0	0	0	0	0.0268356
ENSG00000078304.19	PPP2R5C	4.94154	1.42969	8.38387	4.45184	3.90308
ENSG00000078319.9	PMS2P1	8.52506	5.73652	9.64282	10.4638	5.174
ENSG00000078328.20	RBFOX1	0.102359	0.0139204	0	0.00697578	0.0116254
ENSG00000078369.18	GNB1	34.7695	37.7965	28.2316	33.4361	37.9367
ENSG00000078399.18	HOXA9	0.089886	0	0.0182438	0.186223	0.426728
ENSG00000078401.7	EDN1	0.509077	2.56162	0.761346	0.867345	2.65965
ENSG00000078403.17	MLLT10	4.00725	5.22353	3.49092	6.34103	2.07485
ENSG00000078487.17	ZCWPW1	5.25858	0.828008	0.833839	2.00017	3.65251
ENSG00000078549.14	ADCYAP1R1	0	0.010311	0	0.10334	0
ENSG00000078579.9	FGF20	0.0592662	0	0	0	0
ENSG00000078589.13	P2RY10	0.259207	0.0984961	0.0618944	0.888447	0.888376
ENSG00000078596.11	ITM2A	0.611444	0.274771	1.59175	5.74867	3.67151
ENSG00000078618.21	NRDC	19.039	31.4935	16.9849	15.5943	23.348
ENSG00000078668.14	VDAC3	34.813	18.3142	11.1154	14.7152	25.2632
ENSG00000078674.17	PCM1	9.03652	6.73965	1.9383	5.13202	5.66921
ENSG00000078687.17	TNRC6C	0.878405	1.46455	1.68326	0.845113	4.40525
ENSG00000078699.21	CBFA2T2	5.64448	11.1585	3.85585	6.29348	8.3981
ENSG00000078725.13	BRINP1	0	0.163655	0	0	0
ENSG00000078747.14	ITCH	7.11016	5.95141	9.69832	7.49033	7.87464
ENSG00000078795.16	PKD2L2	0.0351547	0.0756978	0	0.0455202	0
ENSG00000078804.13	TP53INP2	24.3855	2.91622	10.3014	4.07156	30.7173
ENSG00000078808.16	SDF4	63.7301	51.1317	73.2767	49.087	65.4142
ENSG00000078814.15	MYH7B	0.763115	10.854	2.83959	0.943614	1.30553
ENSG00000078898.7	BPIFB2	0.0304949	171.935	0.557049	0	0.131611
ENSG00000078900.15	TP73	1.54703	0.2082	0.196247	0.156499	0.0173874
ENSG00000078902.16	TOLLIP	42.1217	27.2688	37.6782	33.6312	40.8066
ENSG00000078967.13	UBE2D4	6.29089	5.55786	2.75788	3.87824	7.03717
ENSG00000079101.16	CLUL1	0.014177	0.0549488	0.0719365	0.220287	0.0917789
ENSG00000079102.16	RUNX1T1	0.00402844	0.0156138	0.0245291	0.0573787	0.356415
ENSG00000079112.10	CDH17	0.0140601	0	0.142686	0.491555	0.728172
ENSG00000079134.12	THOC1	4.22632	7.81653	4.07045	6.92774	6.07037
ENSG00000079150.18	FKBP7	1.31001	0.960606	4.06019	1.10029	0.687626
ENSG00000079156.17	OSBPL6	0.607519	0.03066	0.149316	0.239683	0.112662
ENSG00000079215.14	SLC1A3	0.548295	1.99021	1.15701	1.40866	0.751224
ENSG00000079246.16	XRCC5	17.8755	24.6162	24.5826	35.3203	18.0486
ENSG00000079257.8	LXN	0.186857	0.482827	0.834365	2.0808	20.0805
ENSG00000079263.19	SP140	0.205128	0.731956	0.178431	0.733592	0.231864
ENSG00000079277.20	MKNK1	5.33763	7.58565	4.26487	4.74179	6.22566
ENSG00000079308.19	TNS1	4.02883	5.73732	7.19836	6.33557	12.2712
ENSG00000079313.15	REXO1	4.64229	8.30837	11.5249	8.74456	7.52909
ENSG00000079332.15	SAR1A	16.8448	11.8596	7.45891	19.7693	13.1887
ENSG00000079335.20	CDC14A	0.619791	0.497764	0.39949	0.466341	0.957912
ENSG00000079337.16	RAPGEF3	0.355812	0.861207	0.813594	0.244943	1.48704
ENSG00000079385.22	CEACAM1	12.0935	6.08826	13.6622	23.0201	7.79266
ENSG00000079387.14	SENP1	1.81928	0.864137	1.98202	1.4319	2.05916
ENSG00000079393.20	DUSP13	0.115961	1.3184	0	0	0
ENSG00000079432.7	CIC	8.6376	13.1109	7.12214	10.3664	11.5132
ENSG00000079435.10	LIPE	0.116213	0.109195	0.514631	0.519836	0.182384
ENSG00000079459.13	FDFT1	25.8094	25.8355	9.73155	17.9324	8.94283
ENSG00000079462.7	PAFAH1B3	22.1327	49.5941	2.10572	13.384	18.9882
ENSG00000079482.13	OPHN1	0.10785	0.217717	0.0752465	0.13965	0.160003
ENSG00000079557.5	AFM	24.0389	3.9064	126.719	117.26	120.195
ENSG00000079616.12	KIF22	14.4152	14.6541	14.8985	5.73067	6.95812
ENSG00000079689.14	SCGN	33.7377	0	8.36351	1.81031	0.793931
ENSG00000079691.18	CARMIL1	1.01841	0.195308	0.880105	1.58656	0.309046
ENSG00000079739.17	PGM1	16.4096	8.9157	65.6212	16.053	17.0272
ENSG00000079785.15	DDX1	19.3177	21.0065	22.5781	23.5585	11.4192
ENSG00000079805.16	DNM2	13.6566	12.6866	11.056	14.8473	14.4154
ENSG00000079819.19	EPB41L2	2.37754	1.44029	0.949035	6.84811	3.20374
ENSG00000079841.18	RIMS1	0	0.0275432	0	0	0.00920085
ENSG00000079931.15	MOXD1	0.0313181	0	0.0317826	0.351455	0.901095
ENSG00000079950.14	STX7	2.13947	2.05483	1.27638	5.28642	3.05155
ENSG00000079974.17	RABL2B	3.23248	5.53235	3.28985	5.41241	3.80843
ENSG00000079999.14	KEAP1	12.9102	4.02202	20.5352	22.4274	37.2443
ENSG00000080007.8	DDX43	2.98245	0.0517213	0.0812534	0.0777554	0.21597
ENSG00000080031.10	PTPRH	2.96154	3.06421	16.9375	54.5479	28.7043
ENSG00000080166.16	DCT	0.0940084	0	0.0366933	0.421364	0.0468145
ENSG00000080189.15	SLC35C2	11.3605	9.90682	9.26055	14.1698	11.3264
ENSG00000080200.10	CRYBG3	0.218517	0.0192489	0.0352796	0.0257225	0.214337
ENSG00000080224.17	EPHA6	0	0	0	0	0.093515
ENSG00000080293.9	SCTR	0.700261	0.287864	1.03367	3.23541	6.66262
ENSG00000080298.15	RFX3	0.395426	0.378428	0.287344	0.853367	1.09559
ENSG00000080345.17	RIF1	1.11955	1.56276	1.42857	2.26193	2.44829
ENSG00000080371.6	RAB21	4.96391	1.92704	3.29629	2.55606	7.14849
ENSG00000080493.17	SLC4A4	1.39899	0.216277	2.47545	8.33753	0.735378
ENSG00000080503.24	SMARCA2	1.60686	1.37138	5.99013	3.51206	1.72742
ENSG00000080511.4	RDH8	28.802	0.246432	0.304182	0	0
ENSG00000080546.13	SESN1	2.44888	2.0634	2.80936	2.96415	8.06461
ENSG00000080561.13	MID2	1.5317	2.52481	2.94803	0.319156	1.02578
ENSG00000080572.12	PIH1D3	0	0	0	0	0
ENSG00000080573.7	COL5A3	16.2618	9.86616	53.4247	2.12337	21.8391
ENSG00000080603.17	SRCAP	0.359663	0.738314	0.551551	0.398442	0.112107
ENSG00000080608.10	PUM3	8.26456	11.8274	6.36562	10.5093	10.792
ENSG00000080618.15	CPB2	138.937	130.469	439.106	130.27	68.4533
ENSG00000080644.16	CHRNA3	0	0	0.0116223	0.0444877	0
ENSG00000080709.15	KCNN2	0	0.0325679	0.0255819	0.043521	0.0906615
ENSG00000080802.18	CNOT4	3.73938	3.08993	2.18994	1.81574	3.02599
ENSG00000080815.19	PSEN1	4.05634	2.32289	4.8953	5.06784	2.93353
ENSG00000080819.8	CPOX	9.04249	9.26327	8.11513	7.71116	8.08188
ENSG00000080822.17	CLDND1	5.25364	8.27485	4.73681	8.57793	5.26198
ENSG00000080823.23	MOK	0.704764	0.538625	0.780694	0.276341	0.771123
ENSG00000080824.18	HSP90AA1	158.64	72.7263	67.2902	122.921	127.772
ENSG00000080839.11	RBL1	1.19966	1.54992	0.762068	1.07907	1.67974
ENSG00000080845.17	DLGAP4	13.2326	12.5596	6.15097	11.5354	10.3082
ENSG00000080854.14	IGSF9B	0.00947764	0	0.00961821	0.171811	0.368137
ENSG00000080910.13	CFHR2	90.4915	281.931	223.87	29.3961	48.9468
ENSG00000080947.14	CROCCP3	2.76906	1.4579	0.527914	1.48188	0.53537
ENSG00000080986.13	NDC80	3.34452	6.02563	1.51023	3.59565	2.08571
ENSG00000081014.11	AP4E1	1.16405	0.862115	1.24903	1.9585	2.31993
ENSG00000081019.13	RSBN1	1.06347	1.31199	1.85013	1.27351	2.89881
ENSG00000081026.19	MAGI3	0.848914	1.01305	1.74274	1.89637	1.32847
ENSG00000081041.9	CXCL2	53.1208	42.4279	8.58897	27.0691	45.5324
ENSG00000081051.7	AFP	0.434994	0.194538	0.64519	63.7995	1.29972
ENSG00000081052.12	COL4A4	0.146107	0.0838957	0.0823743	0.0560555	0.361996
ENSG00000081059.20	TCF7	4.83501	2.88255	2.84535	1.78376	1.23571
ENSG00000081087.15	OSTM1	7.014	4.93442	4.54099	6.23153	5.50187
ENSG00000081138.14	CDH7	0	0.0242444	0	0	0
ENSG00000081148.12	IMPG2	0.110982	0.0674755	0	0.118346	0.267666
ENSG00000081154.11	PCNP	24.204	21.4603	22.03	34.8913	24.579
ENSG00000081177.18	EXD2	1.97623	0.911065	2.86254	2.62658	1.46536
ENSG00000081181.8	ARG2	10.7188	0.431796	0.339172	0.247292	0.824242
ENSG00000081189.15	MEF2C	0.380352	0.509381	1.01676	0.648661	1.63153
ENSG00000081237.20	PTPRC	0.493626	0.737638	1.26142	4.78226	3.5293
ENSG00000081248.11	CACNA1S	0	0.0349138	0.30167	0	0.0583151
ENSG00000081277.12	PKP1	0	0	0	0.0113672	0
ENSG00000081307.12	UBA5	6.581	5.99505	12.028	6.53587	5.49783
ENSG00000081320.11	STK17B	1.42831	0.869022	0.68261	5.52686	1.80989
ENSG00000081377.16	CDC14B	3.41888	1.93921	7.85946	2.06501	2.51921
ENSG00000081386.12	ZNF510	0.994543	0.975586	1.46721	1.71705	1.11282
ENSG00000081479.14	LRP2	0.632948	0.00437298	0	0.00876552	0.014608
ENSG00000081665.14	ZNF506	1.70372	4.69777	0.800674	2.69467	3.30639
ENSG00000081692.12	JMJD4	2.35032	5.61596	3.5393	5.26855	8.28941
ENSG00000081721.11	DUSP12	7.36488	16.0719	7.06586	12.7821	13.6892
ENSG00000081760.17	AACS	0.958664	1.6602	1.04533	1.43061	1.84131
ENSG00000081791.9	DELE1	18.3113	10.7428	6.67692	9.61363	14.0997
ENSG00000081800.9	SLC13A1	0.0123892	0	0	0	0
ENSG00000081803.16	CADPS2	2.05593	2.02535	0.191255	0.399319	5.28687
ENSG00000081818.3	PCDHB4	0	0	0.101264	0.055374	0.153805
ENSG00000081842.18	PCDHA6	0	0.022961	0	0	0
ENSG00000081853.15	PCDHGA2	0	0.0943452	0.329366	0.0420249	0.035018
ENSG00000081870.11	HSPB11	10.0086	13.9539	9.69534	8.79251	3.45419
ENSG00000081913.14	PHLPP1	1.88557	1.7434	6.33973	4.32145	3.61392
ENSG00000081923.13	ATP8B1	3.11881	1.60374	5.03891	20.9957	8.38758
ENSG00000081985.11	IL12RB2	0.345172	0.207049	0.112594	0.255399	0.026602
ENSG00000082014.16	SMARCD3	24.9337	17.1571	0.468387	3.23264	5.29676
ENSG00000082068.8	WDR70	2.49425	4.15321	2.68846	2.43732	2.12287
ENSG00000082074.17	FYB1	0.295628	0.74797	0.681278	2.05753	2.68467
ENSG00000082126.18	MPP4	0.0996596	0	0.0112375	0.0716916	0.119477
ENSG00000082146.13	STRADB	21.7276	14.2574	9.42255	20.2005	8.92546
ENSG00000082153.18	BZW1	12.0514	9.49714	12.2849	14.2339	21.844
ENSG00000082175.14	PGR	0	0	0	0.0091667	0.0458299
ENSG00000082196.20	C1QTNF3	2.1194	3.48676	11.7135	3.49456	1.87546
ENSG00000082212.13	ME2	1.72866	1.78581	1.5907	2.66917	2.72373
ENSG00000082213.18	C5orf22	5.22103	5.60701	3.25649	5.78983	3.46227
ENSG00000082258.13	CCNT2	3.75268	6.13606	4.0216	5.80769	6.62092
ENSG00000082269.16	FAM135A	0.437682	0.918059	0.480752	1.15347	1.83341
ENSG00000082293.13	COL19A1	0	0.0127872	0	0.0192236	0
ENSG00000082397.17	EPB41L3	0.205535	0.317499	0.489718	0.584347	1.38844
ENSG00000082438.16	COBLL1	4.37367	2.53008	12.0272	2.84808	2.95196
ENSG00000082458.12	DLG3	0.0831383	0.0895101	3.07252	0.601058	0.956833
ENSG00000082482.13	KCNK2	0	0	0	0	0
ENSG00000082497.12	SERTAD4	0	0.038635	0.0101158	0.129071	0.0430203
ENSG00000082512.15	TRAF5	2.00041	2.58447	1.32477	1.69031	1.83885
ENSG00000082515.18	MRPL22	9.71587	9.50143	3.27965	7.48402	4.55979
ENSG00000082516.9	GEMIN5	1.72926	3.4698	1.27451	2.53937	3.29383
ENSG00000082556.11	OPRK1	0	0	0	0	0
ENSG00000082641.16	NFE2L1	40.5021	36.5094	51.7782	39.6873	33.2801
ENSG00000082684.15	SEMA5B	0.364908	0.603786	0.350829	0.165791	1.47818
ENSG00000082701.15	GSK3B	9.92091	3.90398	9.72204	5.75653	7.09772
ENSG00000082781.12	ITGB5	16.144	15.2999	40.1986	83.3027	47.1003
ENSG00000082805.20	ERC1	0.731905	0.971719	0.894595	1.72787	1.48341
ENSG00000082898.16	XPO1	6.33826	9.38015	6.61186	14.9067	11.3259
ENSG00000082929.8	LINC01587	0.140528	0.544673	0.285225	0	0.101083
ENSG00000082996.19	RNF13	9.89998	8.58511	18.5562	18.7042	10.2609
ENSG00000083067.22	TRPM3	0.0328595	0.0176889	0.0555781	0.0141828	0
ENSG00000083093.9	PALB2	2.12494	2.49308	1.6086	0.877504	1.46239
ENSG00000083097.14	DOP1A	0.863062	1.38154	0.457211	1.34246	1.34703
ENSG00000083099.11	LYRM2	2.55811	2.96394	2.55778	3.45888	2.68551
ENSG00000083123.15	BCKDHB	5.23685	2.69942	23.2289	4.52643	7.89028
ENSG00000083168.11	KAT6A	1.59896	1.00664	0.499636	0.912388	1.73009
ENSG00000083223.18	TUT7	4.63384	5.91326	9.54539	6.49491	3.99979
ENSG00000083290.20	ULK2	0.209966	0.692451	0.44859	2.90478	0.560402
ENSG00000083307.11	GRHL2	0.0089975	0.0116245	0	1.35146	0.679558
ENSG00000083312.17	TNPO1	3.17307	3.32901	2.24993	5.37015	7.63315
ENSG00000083444.17	PLOD1	86.0304	54.7798	49.8626	32.8856	26.3188
ENSG00000083454.22	P2RX5	0.0677159	0.594911	0.0549762	0.859288	0.438378
ENSG00000083457.12	ITGAE	0.949767	4.41745	0.687269	3.02641	2.53072
ENSG00000083520.15	DIS3	2.30479	0.91672	3.04373	3.05605	3.3881
ENSG00000083535.16	PIBF1	2.59642	1.06198	2.59521	3.85193	2.87183
ENSG00000083544.14	TDRD3	1.7448	0.945319	2.61317	2.569	4.70642
ENSG00000083622.8	AC000061.1	0.435039	0	0	0	0
ENSG00000083635.8	NUFIP1	2.11519	3.68416	2.06706	2.37368	1.11575
ENSG00000083642.19	PDS5B	0.661559	0.646377	1.46862	1.75073	1.28483
ENSG00000083720.13	OXCT1	0.053195	0.0687263	4.80457	0.36162	0.889628
ENSG00000083750.12	RRAGB	4.58209	3.3348	4.56883	3.65316	2.24527
ENSG00000083782.8	EPYC	0	0	0	0.156719	0
ENSG00000083799.17	CYLD	2.11718	1.19093	2.63554	2.46894	2.57047
ENSG00000083807.10	SLC27A5	16.5103	5.67067	184.059	4.03816	24.793
ENSG00000083812.12	ZNF324	1.34772	1.08204	2.16879	2.90435	3.24065
ENSG00000083814.13	ZNF671	1.4048	1.37618	0.34466	5.97677	0.966069
ENSG00000083817.9	ZNF416	0.599881	0.221436	1.54369	2.99607	0.277392
ENSG00000083828.16	ZNF586	2.5173	1.1955	1.57519	5.73318	1.13796
ENSG00000083838.15	ZNF446	1.28476	0.586679	1.70845	1.30505	1.64911
ENSG00000083844.10	ZNF264	1.63592	0.567737	1.93394	5.07036	3.45508
ENSG00000083845.9	RPS5	83.0611	72.5478	94.5581	275.732	319.346
ENSG00000083857.14	FAT1	2.34733	3.93028	4.76771	11.66	5.51659
ENSG00000083896.12	YTHDC1	1.24061	1.83324	2.41573	8.79512	1.90747
ENSG00000083937.9	CHMP2B	12.1341	6.58296	8.40487	17.5485	10.7308
ENSG00000084070.12	SMAP2	18.6393	20.2863	22.5268	17.8612	25.5514
ENSG00000084072.16	PPIE	3.75614	4.5997	4.24377	4.14636	6.77886
ENSG00000084073.9	ZMPSTE24	16.4573	13.6014	12.8559	12.4205	16.2857
ENSG00000084090.13	STARD7	12.1798	16.8211	23.0536	23.9445	25.2434
ENSG00000084092.7	NOA1	5.48199	4.19236	3.66728	20.8814	6.47186
ENSG00000084093.17	REST	2.25394	0.997146	1.79524	4.87306	2.68248
ENSG00000084110.11	HAL	30.9497	5.03761	0.0645164	20.7992	92.0066
ENSG00000084112.15	SSH1	2.77913	2.74257	2.81273	2.04939	4.29755
ENSG00000084207.16	GSTP1	2.36817	5.45566	8.86032	16.4036	24.3202
ENSG00000084234.17	APLP2	103.892	19.9166	113.247	131.829	59.0273
ENSG00000084444.14	FAM234B	0.463177	0.482927	1.17924	0.273569	0.175351
ENSG00000084453.16	SLCO1A2	0.743091	0.391358	0.148901	0.343204	1.35841
ENSG00000084463.8	WBP11	4.7183	5.17146	5.25132	9.3187	7.49644
ENSG00000084623.11	EIF3I	129.153	153.957	61.6207	50.7515	64.7303
ENSG00000084628.10	NKAIN1	0	0.0212182	0	0	0
ENSG00000084636.18	COL16A1	8.45598	4.78867	0.299003	1.5947	2.75936
ENSG00000084652.16	TXLNA	23.2856	17.494	14.0444	13.7918	45.1408
ENSG00000084674.14	APOB	99.2906	113.586	199.384	161.187	189.282
ENSG00000084676.15	NCOA1	3.11372	2.14605	3.04453	2.92777	2.75309
ENSG00000084693.16	AGBL5	6.14089	3.73357	5.46737	6.13407	1.40311
ENSG00000084710.14	EFR3B	0.0922153	0.0728073	0.0311943	0.119406	0.0663312
ENSG00000084731.15	KIF3C	0.178882	0.825391	0.146957	0.408103	0.716882
ENSG00000084733.11	RAB10	32.4105	24.0791	25.4407	40.0348	25.9536
ENSG00000084734.9	GCKR	43.8242	36.2401	79.0555	1.68153	13.227
ENSG00000084754.12	HADHA	48.205	31.9122	41.6886	56.5989	33.0895
ENSG00000084764.11	MAPRE3	16.3575	9.70309	6.50893	6.61285	5.38062
ENSG00000084774.14	CAD	4.25582	13.3997	6.57344	8.53779	6.70315
ENSG00000085063.16	CD59	12.691	15.5699	21.612	16.0055	13.6708
ENSG00000085117.12	CD82	8.26175	12.9936	22.2896	16.606	4.60271
ENSG00000085185.15	BCORL1	2.66624	1.91176	1.93072	4.71503	2.32496
ENSG00000085224.22	ATRX	1.08676	1.93058	1.50497	1.77732	2.78486
ENSG00000085231.14	AK6	5.09578	1.71173	2.4564	4.71779	2.36421
ENSG00000085265.11	FCN1	0.229941	0.464183	0.35732	0.195393	1.14745
ENSG00000085274.15	MYNN	2.731	2.54485	3.38954	3.89358	1.58113
ENSG00000085276.18	MECOM	0.294411	0.205399	0.155364	0.350722	1.33416
ENSG00000085365.18	SCAMP1	2.06913	1.38884	0.918672	4.53167	3.55807
ENSG00000085377.14	PREP	1.34524	2.8598	1.93608	3.25416	3.15362
ENSG00000085382.12	HACE1	0.401396	1.61678	0.958468	0.435673	0.573208
ENSG00000085415.16	SEH1L	3.64158	3.9386	2.07481	5.09929	4.68127
ENSG00000085433.15	WDR47	0.714999	1.05117	1.06339	1.03756	1.78233
ENSG00000085449.15	WDFY1	4.0757	5.06018	2.71372	6.9894	5.08396
ENSG00000085465.12	OVGP1	1.55057	6.28429	2.02624	14.962	16.9593
ENSG00000085491.17	SLC25A24	0.0648527	0.492252	0.172763	3.27502	0.874669
ENSG00000085511.20	MAP3K4	1.56572	2.58477	2.31721	4.28004	3.56642
ENSG00000085514.16	PILRA	1.23297	1.52217	1.47371	4.15097	2.18766
ENSG00000085552.17	IGSF9	7.33625	7.22806	0.0917085	2.24454	3.93561
ENSG00000085563.14	ABCB1	7.14665	2.20821	7.48137	0.960653	5.04607
ENSG00000085644.13	ZNF213	1.26094	3.71738	2.89421	1.47932	1.0044
ENSG00000085662.14	AKR1B1	1.0893	118.429	1.54461	5.10096	4.18606
ENSG00000085719.13	CPNE3	10.6589	8.36508	14.3816	20.928	7.47495
ENSG00000085721.12	RRN3	0.774054	1.69501	2.92911	1.24012	0.311421
ENSG00000085733.16	CTTN	34.5635	45.2126	22.7259	48.9408	18.5575
ENSG00000085741.13	WNT11	5.08224	0.415952	0.233376	2.59062	0.992497
ENSG00000085760.14	MTIF2	11.086	12.9239	12.0704	14.2292	16.6343
ENSG00000085788.13	DDHD2	2.17875	1.5228	1.37738	1.16943	1.38735
ENSG00000085831.15	TTC39A	5.04946	3.48385	0.224597	3.60475	1.018
ENSG00000085832.17	EPS15	4.72973	7.68606	6.08984	6.20087	6.0441
ENSG00000085840.13	ORC1	0.908457	1.62512	0.531883	0.972727	1.31949
ENSG00000085871.9	MGST2	49.729	18.8548	82.0409	72.3603	30.3796
ENSG00000085872.15	CHERP	3.57154	9.57997	7.4146	5.79839	2.66032
ENSG00000085978.22	ATG16L1	3.85019	4.70639	5.99363	7.8226	3.96936
ENSG00000085982.13	USP40	5.34638	9.49101	4.51449	9.48958	7.76268
ENSG00000085998.14	POMGNT1	16.2544	18.1091	12.9371	11.67	18.688
ENSG00000085999.12	RAD54L	1.46719	2.11598	0.623282	0.905719	0.404964
ENSG00000086015.21	MAST2	9.67823	11.1623	8.00917	9.71717	7.76834
ENSG00000086061.16	DNAJA1	54.9336	62.8402	54.5454	105.929	43.2186
ENSG00000086062.12	B4GALT1	19.4024	18.2399	26.3628	39.1256	70.1738
ENSG00000086065.14	CHMP5	13.865	7.98429	28.604	24.5084	15.0582
ENSG00000086102.19	NFX1	8.18712	8.80309	7.82072	8.51649	8.41373
ENSG00000086159.13	AQP6	0.0850456	0.0137345	0.420746	0	0
ENSG00000086189.10	DIMT1	3.5754	1.93233	1.3921	3.59828	3.38028
ENSG00000086200.16	IPO11	1.43905	0.896905	0.998059	1.93828	2.2627
ENSG00000086205.18	FOLH1	0.490571	0.897886	0.321526	1.50864	0.904233
ENSG00000086232.13	EIF2AK1	28.1857	31.7077	20.6443	29.7603	15.5967
ENSG00000086288.11	NME8	0	0	0.136122	0.144735	0.289448
ENSG00000086289.12	EPDR1	4.76602	7.70327	6.82713	5.13007	11.0465
ENSG00000086300.15	SNX10	16.8627	23.4281	30.8125	1.78612	8.52855
ENSG00000086475.15	SEPHS1	24.188	14.0381	19.2613	13.306	22.5688
ENSG00000086504.16	MRPL28	31.8689	40.1084	19.4268	11.883	14.3885
ENSG00000086506.3	HBQ1	0.516334	0	0	1.7383	0
ENSG00000086544.3	ITPKC	9.20592	12.3945	10.0472	14.6181	12.2331
ENSG00000086548.9	CEACAM6	0	0	0	0.119421	0
ENSG00000086570.12	FAT2	0.0487599	0.0436128	0.00380639	0.0534237	0
ENSG00000086589.12	RBM22	11.0813	10.821	6.41727	13.3252	15.4169
ENSG00000086598.11	TMED2	40.9257	21.5027	62.1907	84.4534	72.3215
ENSG00000086619.13	ERO1B	9.33666	10.972	2.38427	3.6743	5.42103
ENSG00000086666.19	ZFAND6	5.98895	6.97199	16.0213	13.0298	20.6414
ENSG00000086696.11	HSD17B2	1.63077	9.6326	7.06695	3.14889	10.3103
ENSG00000086712.13	TXLNG	2.38661	7.05235	3.15482	3.64499	4.99166
ENSG00000086717.18	PPEF1	0	0.0200525	0.220515	0.100487	0.0334929
ENSG00000086730.17	LAT2	1.67953	3.13086	2.17925	2.50097	5.41057
ENSG00000086758.16	HUWE1	7.05288	7.58801	7.41856	9.15684	6.09324
ENSG00000086827.9	ZW10	5.0112	1.57026	6.22408	5.64137	2.8245
ENSG00000086848.15	ALG9	1.64858	1.1959	1.06279	1.37354	2.14326
ENSG00000086967.10	MYBPC2	0	0.189418	0	0.0379682	0.0632754
ENSG00000086991.13	NOX4	0.0983397	0.115502	0.172379	0.208368	0.810254
ENSG00000087008.16	ACOX3	8.43534	4.1578	2.46023	7.1226	5.99622
ENSG00000087053.18	MTMR2	1.05147	2.16433	1.22984	2.36532	2.55742
ENSG00000087074.8	PPP1R15A	74.5915	18.111	10.2724	14.512	21.1904
ENSG00000087076.9	HSD17B14	21.7707	50.8061	473.122	12.6982	184.321
ENSG00000087077.14	TRIP6	53.0939	49.3911	13.6112	59.5401	35.1645
ENSG00000087085.15	ACHE	20.4903	0.518736	0.0407464	34.1052	8.92418
ENSG00000087086.15	FTL	11829.6	9020.85	7542.2	6520.26	19382.6
ENSG00000087087.20	SRRT	39.7657	44.9812	23.0993	38.0477	19.715
ENSG00000087088.20	BAX	43.3122	28.4827	19.0149	41.8372	13.9628
ENSG00000087095.13	NLK	4.85911	3.11675	4.35103	4.88543	7.27823
ENSG00000087111.21	PIGS	1.70881	3.77104	2.77465	5.11903	2.23242
ENSG00000087116.16	ADAMTS2	0.168152	0.531049	0.543539	2.40313	2.40562
ENSG00000087128.10	TMPRSS11E	0	0	0	0	0
ENSG00000087152.15	ATXN7L3	13.7829	13.6876	9.46756	26.504	16.3806
ENSG00000087157.19	PGS1	4.52757	8.4121	4.35404	6.70006	4.00111
ENSG00000087191.13	PSMC5	38.2273	48.3184	29.5612	21.9445	22.9052
ENSG00000087206.17	UIMC1	5.45592	7.01932	1.79918	4.47279	4.66495
ENSG00000087237.12	CETP	0.836123	2.09817	4.2263	0.645432	0.867447
ENSG00000087245.13	MMP2	0.220139	1.79629	1.3757	4.1257	5.65051
ENSG00000087250.8	MT3	0	0.230085	0.0602434	0.1153	0.896705
ENSG00000087253.13	LPCAT2	0.155553	3.5983	3.75105	0.479567	0.911106
ENSG00000087258.15	GNAO1	0.370424	0.0104038	0.192045	0.0364949	0.225903
ENSG00000087263.16	OGFOD1	4.24479	3.09392	2.91631	4.03717	3.40458
ENSG00000087266.16	SH3BP2	5.89596	3.41138	5.32742	4.814	3.71969
ENSG00000087269.16	NOP14	10.7089	6.07655	4.26002	15.6122	7.17402
ENSG00000087274.17	ADD1	11.229	6.69986	6.99461	21.1747	9.02891
ENSG00000087299.12	L2HGDH	1.40468	0.730216	4.59707	0.645749	1.84741
ENSG00000087301.9	TXNDC16	1.04833	1.23534	4.04509	1.19336	0.994384
ENSG00000087302.9	RTRAF	8.89558	5.54239	6.55696	6.25338	6.65896
ENSG00000087303.18	NID2	0.0597112	0.0440829	0.571341	0.740039	0.368149
ENSG00000087338.5	GMCL1	1.59384	2.17439	6.09665	7.99539	6.08506
ENSG00000087365.15	SF3B2	23.2628	18.5478	24.54	20.0669	10.2585
ENSG00000087448.11	KLHL42	2.13246	4.00737	1.87991	4.69502	2.2776
ENSG00000087460.24	GNAS	101.563	30.5841	4.97254	63.8544	73.9795
ENSG00000087470.17	DNM1L	3.66894	8.63868	3.4422	5.17734	5.5421
ENSG00000087494.15	PTHLH	0.016146	0.438061	0.0655417	3.61686	0.104525
ENSG00000087495.17	PHACTR3	0	0	0.00906662	0	0
ENSG00000087502.18	ERGIC2	2.3678	3.34931	3.11524	5.93802	3.49387
ENSG00000087510.7	TFAP2C	0	0.422526	0	0	0.117621
ENSG00000087586.17	AURKA	5.84727	8.90179	3.26937	5.73882	15.8729
ENSG00000087589.16	CASS4	0.139835	0.125074	1.47367	0.139282	0.162482
ENSG00000087842.11	PIR	8.6823	20.78	16.0141	3.59755	3.88767
ENSG00000087884.14	AAMDC	3.81646	4.02436	8.88526	4.79642	2.4828
ENSG00000087903.13	RFX2	0.533617	0.263373	0.285977	0.43476	0.89274
ENSG00000087995.15	METTL2A	3.36258	2.8779	3.81561	7.01794	4.19451
ENSG00000088002.11	SULT2B1	0	0	0.0196079	1.12583	0.750492
ENSG00000088035.17	ALG6	1.75599	3.62732	3.17141	2.73621	2.01239
ENSG00000088038.19	CNOT3	4.78022	3.47007	6.35188	10.2886	1.86297
ENSG00000088053.11	GP6	0.060516	0	0.0614135	0	0.0435296
ENSG00000088179.9	PTPN4	0.768014	0.631432	1.25872	0.643479	1.34712
ENSG00000088205.13	DDX18	3.95948	4.56517	6.52692	9.01513	6.52498
ENSG00000088247.17	KHSRP	48.6816	36.2797	43.0008	48.0582	35.1976
ENSG00000088256.9	GNA11	6.31569	3.19438	9.80773	11.7052	5.72858
ENSG00000088280.19	ASAP3	22.0592	13.4731	16.1297	0.820952	9.17601
ENSG00000088298.13	EDEM2	19.8535	28.7162	28.7535	21.1356	25.1059
ENSG00000088305.18	DNMT3B	1.83712	2.52565	2.12729	2.36356	0.533665
ENSG00000088320.4	REM1	0	0.169746	0.200001	0.382781	0.637919
ENSG00000088325.16	TPX2	9.10512	10.552	7.18339	8.1863	3.19854
ENSG00000088340.16	FER1L4	10.2837	6.31667	0.801017	1.19116	2.57329
ENSG00000088356.6	PDRG1	17.3298	10.6549	12.2995	18.2187	12.4454
ENSG00000088367.22	EPB41L1	20.9624	0.68435	0.560427	3.36373	1.16736
ENSG00000088386.17	SLC15A1	24.1282	6.60939	6.49282	28.1234	1.50918
ENSG00000088387.19	DOCK9	1.35429	0.708438	1.34076	1.52964	1.54858
ENSG00000088448.14	ANKRD10	27.8539	52.32	11.6294	29.3053	29.6021
ENSG00000088451.11	TGDS	4.62327	6.24711	6.306	5.49217	5.49174
ENSG00000088538.13	DOCK3	0.294599	0.0543732	0.0427098	0.0778497	0.272452
ENSG00000088543.15	C3orf18	5.86596	1.19434	5.71416	2.74224	3.22805
ENSG00000088682.14	COQ9	14.455	7.7148	10.3262	6.35891	14.1116
ENSG00000088726.16	TMEM40	0.0330754	0.256395	0.083915	0	0
ENSG00000088727.12	KIF9	0.820203	0.180627	0.501313	1.30342	0.543049
ENSG00000088756.12	ARHGAP28	0	0.230674	0.0511057	0.130415	0.108671
ENSG00000088766.11	CRLS1	2.44702	2.87287	6.21343	3.48408	1.38037
ENSG00000088782.4	DEFB127	0	0	0	0	0
ENSG00000088808.17	PPP1R13B	6.08486	1.96903	2.92019	3.22524	3.59559
ENSG00000088812.18	ATRN	24.3438	16.2156	15.45	23.5769	10.7989
ENSG00000088826.18	SMOX	8.82837	9.73214	1.57774	11.8389	1.99695
ENSG00000088827.12	SIGLEC1	3.11828	7.56612	4.66609	2.88281	2.67071
ENSG00000088832.17	FKBP1A	52.8957	61.9156	51.4256	82.7113	54.7895
ENSG00000088833.17	NSFL1C	22.391	18.2933	14.3523	12.9723	9.0619
ENSG00000088836.13	SLC4A11	2.70993	237.3	0.0254641	6.27067	0.595612
ENSG00000088854.12	C20orf194	3.20472	2.96921	1.12079	2.75266	1.68067
ENSG00000088876.11	ZNF343	2.4309	2.68548	3.3131	2.52421	2.9903
ENSG00000088881.20	EBF4	3.93131	1.17502	2.85823	14.5686	12.472
ENSG00000088882.8	CPXM1	0.25243	1.45277	0.209597	4.75434	1.03993
ENSG00000088888.18	MAVS	12.7662	18.0076	15.1273	20.2191	13.5643
ENSG00000088899.15	LZTS3	7.78205	8.76148	7.47695	15.6122	3.7948
ENSG00000088926.13	F11	19.8876	1.42397	40.7929	5.66662	9.33869
ENSG00000088930.8	XRN2	8.94349	10.8933	19.2076	12.9478	10.5991
ENSG00000088970.16	KIZ	4.79593	5.2627	4.48449	2.98299	3.14093
ENSG00000088986.11	DYNLL1	97.423	58.0187	38.1728	66.1456	34.122
ENSG00000088992.18	TESC	1.10409	8.52209	0.775704	14.8829	44.474
ENSG00000089006.16	SNX5	11.3876	13.3661	8.26559	11.4696	9.82354
ENSG00000089009.15	RPL6	227.026	257.62	111.551	268.421	535.862
ENSG00000089012.14	SIRPG	0.316157	0.534146	0.123402	2.96012	1.94177
ENSG00000089022.14	MAPKAPK5	2.65481	1.78931	2.45256	2.60518	2.16653
ENSG00000089041.17	P2RX7	2.45785	0.635092	0.758267	0.356447	2.35491
ENSG00000089048.14	ESF1	7.32424	6.24274	5.54024	6.30061	4.79276
ENSG00000089050.16	RBBP9	12.3011	3.39116	7.21366	2.73736	2.96983
ENSG00000089053.13	ANAPC5	11.9199	10.0618	9.47427	10.5969	7.61113
ENSG00000089057.15	SLC23A2	7.35354	23.962	16.0575	5.4504	16.0873
ENSG00000089060.11	SLC8B1	4.22954	4.23624	2.6326	4.86118	18.6887
ENSG00000089063.15	TMEM230	44.9281	32.9479	48.5506	49.544	20.2464
ENSG00000089091.16	DZANK1	0.724911	0.19157	0.292593	0.202664	0.177762
ENSG00000089094.19	KDM2B	2.20387	2.44943	2.84948	1.6884	2.62389
ENSG00000089101.18	CFAP61	0.0298032	0.00962618	0.0302452	0	0
ENSG00000089116.4	LHX5	0	0	0	0	0.537789
ENSG00000089123.16	TASP1	1.54333	1.94531	1.54712	3.67997	1.50274
ENSG00000089127.13	OAS1	4.01681	2.36668	21.3226	44.6102	7.4535
ENSG00000089154.11	GCN1	10.1712	12.4335	9.4342	14.6393	16.4067
ENSG00000089157.16	RPLP0	367.346	248.163	185.426	492.673	879.091
ENSG00000089159.16	PXN	12.2718	10.4061	8.04043	8.67855	17.8068
ENSG00000089163.4	SIRT4	7.67453	1.32588	2.12821	1.79105	2.79227
ENSG00000089169.15	RPH3A	0	0.00685524	0.00538474	0	0.01145
ENSG00000089177.18	KIF16B	1.93496	1.56928	2.78782	2.24031	1.73725
ENSG00000089195.15	TRMT6	5.13107	5.1581	3.75911	4.46044	2.27048
ENSG00000089199.10	CHGB	0	0.0633635	0.0124429	0.0635052	0
ENSG00000089220.5	PEBP1	1328.8	708.678	1392.62	611.168	1252.61
ENSG00000089225.19	TBX5	0	0	0	0	0
ENSG00000089234.16	BRAP	6.62824	4.75076	3.47023	4.10935	4.34657
ENSG00000089248.7	ERP29	82.7798	56.5588	75.6413	66.3876	35.1554
ENSG00000089250.19	NOS1	0	0	0.0295382	0	0
ENSG00000089280.18	FUS	20.3719	50.6189	29.6658	27.9648	14.0968
ENSG00000089289.16	IGBP1	8.21968	13.9075	9.58838	17.499	15.0232
ENSG00000089327.14	FXYD5	3.67993	6.09592	2.14457	11.1576	9.27761
ENSG00000089335.21	ZNF302	5.28779	7.8956	8.84105	6.25764	10.2883
ENSG00000089351.14	GRAMD1A	7.41436	76.0046	12.255	20.5912	43.2465
ENSG00000089356.18	FXYD3	0.0163542	0.0845164	0.0165967	2.11763	0.105873
ENSG00000089472.16	HEPH	0.199304	0.0792289	0.256714	0.506214	0.215041
ENSG00000089486.17	CDIP1	4.50334	0.857068	1.8643	2.56043	3.90917
ENSG00000089505.17	CMTM1	0.186092	0.336594	0.415474	0.915656	0.0803144
ENSG00000089558.9	KCNH4	0.273488	0.297548	0.0146076	0.708256	0.186368
ENSG00000089597.18	GANAB	84.5949	66.411	57.1927	91.3895	50.2689
ENSG00000089639.11	GMIP	3.12824	5.15585	2.58124	9.71013	1.82957
ENSG00000089682.16	RBM41	1.28693	0.992988	1.09742	1.77054	1.00284
ENSG00000089685.15	BIRC5	6.36004	7.8846	4.45279	6.81035	4.53371
ENSG00000089692.9	LAG3	0.909937	0.945098	2.67977	5.38293	1.73257
ENSG00000089693.10	MLF2	54.3951	42.1623	32.5328	52.676	56.1385
ENSG00000089723.10	OTUB2	0.257132	0.132883	0.613223	0.0166475	0.0277436
ENSG00000089737.17	DDX24	4.26342	2.1198	5.8503	3.60105	1.53108
ENSG00000089775.11	ZBTB25	1.51148	2.05072	1.38458	1.24704	2.0205
ENSG00000089818.18	NECAP1	1.27856	2.2693	1.28492	2.16989	3.2144
ENSG00000089820.15	ARHGAP4	61.873	15.6164	5.75152	43.6644	27.5174
ENSG00000089847.12	ANKRD24	1.76712	0.425123	4.61319	2.68268	15.0955
ENSG00000089876.11	DHX32	7.08492	6.79821	0.210234	3.82695	8.19571
ENSG00000089902.10	RCOR1	3.89652	2.82959	4.87371	2.68786	4.13776
ENSG00000089916.17	GPATCH2L	0.503413	0.397285	1.00163	0.976167	0.89903
ENSG00000090006.17	LTBP4	1.77535	1.09472	3.8627	13.0267	16.9496
ENSG00000090013.10	BLVRB	65.2426	96.2615	128.162	34.653	27.0292
ENSG00000090020.11	SLC9A1	2.60522	3.13844	1.0897	2.26792	3.24777
ENSG00000090054.15	SPTLC1	3.40728	5.04024	4.65573	9.15993	4.17313
ENSG00000090060.17	PAPOLA	10.7888	6.97491	8.8076	9.5124	9.26279
ENSG00000090061.17	CCNK	0.225529	0.068559	0.619305	0.309205	0.200395
ENSG00000090097.21	PCBP4	26.6936	17.1682	3.81917	22.7785	25.0556
ENSG00000090104.12	RGS1	4.10877	10.2883	0.339553	11.559	8.86642
ENSG00000090238.11	YPEL3	34.093	77.243	15.4294	21.0851	19.456
ENSG00000090263.16	MRPS33	10.011	5.00968	6.38261	8.25147	5.22686
ENSG00000090266.13	NDUFB2	17.2758	11.4846	19.6847	22.9571	13.2027
ENSG00000090273.14	NUDC	95.6866	92.0131	60.4239	34.111	24.251
ENSG00000090316.16	MAEA	6.18478	3.20626	3.28474	12.559	5.87045
ENSG00000090339.9	ICAM1	36.4343	13.9949	12.373	5.95857	11.0221
ENSG00000090372.15	STRN4	10.6522	10.3863	9.86107	15.4664	9.41346
ENSG00000090376.10	IRAK3	0.0381522	0.387289	0.254433	0.352868	0.505738
ENSG00000090382.6	LYZ	1.11275	3.39443	107.687	857.469	17.8092
ENSG00000090402.8	SI	0	0	0	0.0575028	0
ENSG00000090432.7	MUL1	10.0831	5.62859	12.9674	6.89154	19.8201
ENSG00000090447.12	TFAP4	1.21983	5.94573	2.24373	1.59745	1.49562
ENSG00000090470.15	PDCD7	5.52833	6.68514	5.67875	8.31509	12.3298
ENSG00000090487.11	SPG21	19.4116	13.3001	29.5214	23.3981	34.474
ENSG00000090512.11	FETUB	21.9285	7.58739	134.042	1.32553	4.70875
ENSG00000090520.11	DNAJB11	9.99924	10.3866	18.9627	25.6365	8.62283
ENSG00000090530.10	P3H2	0.0684863	0.214885	0.17872	0.291377	0.253351
ENSG00000090534.19	THPO	6.81309	6.87517	37.1686	11.0666	12.3533
ENSG00000090539.15	CHRD	15.3114	17.8239	62.2711	18.2157	101.522
ENSG00000090554.13	FLT3LG	0.459802	0.247521	0.233311	0.396919	0.909533
ENSG00000090565.16	RAB11FIP3	5.10818	7.26069	7.03221	3.21173	0.636306
ENSG00000090581.10	GNPTG	42.5251	34.5684	48.1161	15.8311	20.4052
ENSG00000090612.21	ZNF268	1.87617	0.704694	1.49964	0.816468	2.45422
ENSG00000090615.15	GOLGA3	12.5538	12.8147	7.64713	14.4197	16.3605
ENSG00000090621.14	PABPC4	12.8393	24.8456	9.66828	29.5025	25.9367
ENSG00000090659.18	CD209	0.790574	1.40442	1.41656	1.02368	0.932967
ENSG00000090661.12	CERS4	19.7198	34.6235	32.7312	10.8712	23.0161
ENSG00000090674.16	MCOLN1	11.2273	5.51737	13.0016	7.63457	4.01318
ENSG00000090686.15	USP48	3.59404	6.06755	4.50965	4.46791	4.54685
ENSG00000090776.6	EFNB1	10.1192	12.3059	11.7268	14.5137	6.05579
ENSG00000090857.13	PDPR	1.33884	1.20064	1.31607	1.3189	2.48124
ENSG00000090861.15	AARS	48.6457	43.2721	36.2042	20.829	13.5762
ENSG00000090863.11	GLG1	4.37405	3.46456	9.32879	7.92527	6.52882
ENSG00000090889.12	KIF4A	1.87195	3.78949	1.68191	2.16144	1.85252
ENSG00000090905.19	TNRC6A	3.88082	7.06182	5.9737	3.57692	8.311
ENSG00000090924.15	PLEKHG2	2.33268	2.6351	1.37181	6.79996	5.04665
ENSG00000090932.10	DLL3	0	0.0538154	0	0.0269679	0
ENSG00000090971.5	NAT14	0.936759	1.35265	2.60031	19.7286	5.76709
ENSG00000090975.12	PITPNM2	9.88007	10.4886	13.8138	2.68196	1.09171
ENSG00000090989.18	EXOC1	4.05355	2.52009	2.65997	7.74819	3.02537
ENSG00000091009.8	RBM27	2.70824	3.44611	1.22059	2.39436	3.35467
ENSG00000091010.6	POU4F3	0.0211747	0.0273571	0	0.0548364	0
ENSG00000091039.17	OSBPL8	2.94617	1.25602	2.68907	2.34879	3.69688
ENSG00000091073.19	DTX2	2.54132	3.47891	1.93152	2.67453	3.71044
ENSG00000091106.19	NLRC4	0.460611	0.167371	0.306759	0.372766	0.993964
ENSG00000091127.14	PUS7	3.05034	5.35524	2.89587	3.28085	3.31775
ENSG00000091128.13	LAMB4	0.00776597	0	0.0157623	0.0201116	0.0167584
ENSG00000091129.20	NRCAM	0.0798607	2.37308	0.0337688	0.16373	0.359028
ENSG00000091136.14	LAMB1	8.07201	1.62322	2.07021	9.54245	11.5153
ENSG00000091137.12	SLC26A4	0.00940084	0.0607279	0	0.0243455	0.223149
ENSG00000091138.12	SLC26A3	0.77386	0.166634	0.081806	0.563646	0.104371
ENSG00000091140.14	DLD	8.74193	6.48939	12.0059	10.6276	14.3213
ENSG00000091157.13	WDR7	0.771283	0.35909	0.715733	0.665801	1.36448
ENSG00000091164.13	TXNL1	8.15194	4.79523	6.55362	9.26818	4.55144
ENSG00000091181.19	IL5RA	0.0165227	0.0106734	0	0.0106973	0.0178274
ENSG00000091262.15	ABCC6	9.76103	38.8938	12.3548	6.79995	6.31129
ENSG00000091317.8	CMTM6	33.1362	21.6977	6.22628	23.3021	47.0703
ENSG00000091409.15	ITGA6	5.57438	3.91591	14.7776	23.7584	4.75201
ENSG00000091428.18	RAPGEF4	3.29062	1.31496	4.02285	0.772905	0.627523
ENSG00000091436.17	MAP3K20	1.32323	1.21966	2.40912	3.70808	2.18206
ENSG00000091482.7	SMPX	3.36168	0	0.332833	0	0.0884666
ENSG00000091483.6	FH	57.554	93.4655	64.0908	60.1204	71.629
ENSG00000091490.11	SEL1L3	1.93821	2.41938	0.325361	22.2477	1.5252
ENSG00000091513.16	TF	180.453	80.7143	547.188	186.998	122.55
ENSG00000091527.15	CDV3	29.1915	30.7781	33.5397	40.3855	38.2323
ENSG00000091536.18	MYO15A	0.0517883	0.246506	0.18533	0.285881	0.264683
ENSG00000091542.9	ALKBH5	17.322	9.83992	11.3402	20.9394	34.4061
ENSG00000091583.11	APOH	974.53	1071.42	2841.29	1438.7	834.312
ENSG00000091592.16	NLRP1	0.648772	2.26131	0.866807	2.00649	1.10791
ENSG00000091622.16	PITPNM3	0.0562059	0.013203	0.0674104	0.0727786	0.0110262
ENSG00000091640.8	SPAG7	10.6064	11.8253	8.67078	9.4865	23.566
ENSG00000091651.9	ORC6	10.3634	2.04353	0.680594	1.2944	0.491504
ENSG00000091656.17	ZFHX4	1.20212	0.883051	1.14676	0.102289	2.22351
ENSG00000091664.8	SLC17A6	0	0	0	0	0
ENSG00000091704.10	CPA1	0	0	0.0195043	0	0.248841
ENSG00000091732.16	ZC3HC1	8.76454	7.20587	5.73367	3.96271	6.72123
ENSG00000091831.23	ESR1	0.393568	0.0254239	1.98105	0.0509614	0.0594502
ENSG00000091844.8	RGS17	0.0893625	0.213145	0.153472	0.29373	0.133503
ENSG00000091879.13	ANGPT2	1.75445	1.76761	0.743226	1.07336	2.22296
ENSG00000091947.10	TMEM101	8.98247	10.7213	9.95602	13.9852	12.3526
ENSG00000091972.18	CD200	0.236985	0.259073	0.592001	1.53431	0.983455
ENSG00000091986.15	CCDC80	0.191886	0.0377256	0.0465664	0.756198	1.87234
ENSG00000092009.10	CMA1	0.116382	0	0.118108	0	1.13014
ENSG00000092010.15	PSME1	107.023	162.427	150.329	85.3901	62.209
ENSG00000092020.10	PPP2R3C	1.6373	3.57419	2.03401	1.95558	2.95446
ENSG00000092036.18	HAUS4	2.01864	3.71782	2.83315	3.9764	1.85365
ENSG00000092051.17	JPH4	0.17499	0.0132989	0.104462	0.639776	0.422041
ENSG00000092054.13	MYH7	0	0	0.00918095	0.257714	0
ENSG00000092067.5	CEBPE	0.0701736	0.135993	0	0.0454324	0
ENSG00000092068.20	SLC7A8	0.209326	0.458577	0.295556	0.978127	1.08018
ENSG00000092094.11	OSGEP	7.6298	15.6123	6.43413	5.76772	4.79436
ENSG00000092096.16	SLC22A17	0	0.115267	0.245754	3.15217	0.852613
ENSG00000092098.17	RNF31	0.87352	1.867	0.700425	0.41892	0.465429
ENSG00000092108.20	SCFD1	6.14038	12.0713	5.11989	3.06217	7.16241
ENSG00000092140.16	G2E3	0.912746	1.57232	0.676899	0.848526	0.984818
ENSG00000092148.13	HECTD1	5.90538	11.0124	7.67187	4.2956	7.26184
ENSG00000092199.17	HNRNPC	54.2339	102.635	44.4924	52.1811	55.0392
ENSG00000092200.12	RPGRIP1	0.109648	2.97489	0.131506	0.258142	0.107551
ENSG00000092201.10	SUPT16H	8.20244	17.8051	8.83733	6.54858	13.0109
ENSG00000092203.14	TOX4	7.16643	12.4477	8.56028	4.76919	6.52102
ENSG00000092208.17	GEMIN2	1.76014	4.497	2.14751	1.38284	1.40834
ENSG00000092295.12	TGM1	0.233574	0.980752	0.414816	0.453667	0.283519
ENSG00000092330.17	TINF2	8.02191	12.6239	15.6085	8.69507	6.33423
ENSG00000092345.13	DAZL	0	0	0.0609568	0	0
ENSG00000092377.14	TBL1Y	1.28783	0.187852	1.49664	0	0
ENSG00000092421.16	SEMA6A	1.98571	0.507951	0.212122	2.50677	0.891368
ENSG00000092439.15	TRPM7	3.05216	1.95742	3.49969	3.84946	2.24296
ENSG00000092445.12	TYRO3	1.04291	1.83796	0.0154132	5.57211	0.251271
ENSG00000092470.12	WDR76	1.34496	1.49438	1.26937	1.77637	1.85749
ENSG00000092529.24	CAPN3	1.25533	0.267957	0.531734	1.58307	0.188445
ENSG00000092531.10	SNAP23	1.05286	1.22784	2.55298	2.46117	3.03601
ENSG00000092607.15	TBX15	8.27161	3.11357	0.101903	1.39774	0.785487
ENSG00000092621.12	PHGDH	16.9307	5.0978	26.8713	0.788976	0.651046
ENSG00000092758.17	COL9A3	3.11989	8.32353	0.720102	3.60229	0.53471
ENSG00000092820.18	EZR	26.1217	20.484	23.8246	54.1181	32.5368
ENSG00000092841.18	MYL6	165.988	41.695	78.0961	111.165	77.5043
ENSG00000092847.12	AGO1	1.75469	2.69809	2.21494	1.55029	2.60903
ENSG00000092850.12	TEKT2	0.083499	0.215756	0.0282458	0.0720795	0.0600615
ENSG00000092853.14	CLSPN	0.59124	0.918106	0.184618	0.412231	0.331231
ENSG00000092871.16	RFFL	1.87045	3.02898	3.45835	5.44112	1.75551
ENSG00000092929.11	UNC13D	0.57676	1.93559	0.970764	6.34798	2.80795
ENSG00000092931.11	MFSD11	2.27635	2.81264	2.19251	3.11905	3.23312
ENSG00000092964.18	DPYSL2	9.7526	1.65104	6.13553	1.4999	2.61253
ENSG00000092969.12	TGFB2	0.0450619	0.244518	0.0182921	0.268404	0.233376
ENSG00000092978.11	GPATCH2	1.0176	2.70113	1.45829	1.87665	2.502
ENSG00000093000.19	NUP50	4.80635	5.33722	3.99751	9.37815	7.47164
ENSG00000093009.9	CDC45	3.25693	3.96033	1.36098	3.39862	1.73638
ENSG00000093010.13	COMT	18.9971	70.8512	21.7926	33.6361	24.8231
ENSG00000093072.17	ADA2	2.63729	3.51251	1.8436	3.60959	1.78437
[truncated: 56,837 more rows]
